# Supplementary material for: Identification of new driver and passenger mutations within APOBEC-induced hotspot mutations in bladder cancer
Source: Genome Med. 2020 Sep 28;12:85. doi: 10.1186/s13073-020-00781-y (PMC7646471; doi:10.1186/s13073-020-00781-y)
Supplement: Supplementary file 1 — Additional file 1: Table S1. List of 130 hotspot mutations identified in 602 bladder cancers. [file 13073_2020_781_MOESM1_ESM.xlsx]

## Sheet: 130 hotspot mutation in BCa
Table S1：List of 130 hotspot mutations identified in 602 bladder cancers. This table also includes statistical significances for APOBEC-mediated mutagenesis, gene transcriptional direction, predicted DNA stem-loop structures, replication fork directionality (RFD) data for nine cancer/normal cell lines, detailed data generating Figure 4&5 and functional annotations for these mutations.
															Association between APOBEC signature (S2+S13) and given mutations							Mfold ssDNA structure			Replication Fork Directionality, the value ‘1’ (or ‘-1’) represents mutations occurring on Watson (or Crick) strands replicated mostly as lagging-strand templates for each cell line.										Functional annotation_2018 Bailey et al., Cell (PanCan-299 dirver gene)		Cancer_gene_census_COSMIC annotation (723 gene list)		TF or kinase	Domain from PDB:http://www.rcsb.org/pages/visualize_features#visualize_seq-proteinfeatures	Related to Fig 1	Related to Fig 4			Related to Fig 5
Code	Hugo_Sym	Gene_Name	Code_Short	Mutation_Frequency	Cancer_Type	APOBEC-type: C to G or C to T mutation within TCN motif (N = any base).	Triplet_Ref	Consequence	Variation_Class	DNA_Change	AA_Change	Codons	Ref_Allele	Var_Allele	Type	Association validated?	P value, comparing tumours with given mutation versus tumours without any of these 59 putative APOBEC-associated mutations in terms of APOBEC fraction score	Median APOBEC fraction score of tumour samples bearing given mutation	APOBEC_Targeted_Strand* (strand which contains mutated 'C' nucleotide)	Context +/- 12bp	YTCN (Y = C or T) or RTCN	In_Loop	ΔG, kcal/mol_37 °C	Transcription direction	RFD_Probability of locating on lagging strand template	GM06990	BL79	IARC385	RAJI	K-562	TF-1	HELA	IMR-90	TLSE19	Oncogene/Tumour supressor gene	Diver_Mutation (579 mutations in 53 genes)	COSMIC_Census	COSMIC_Mut_Type	Func_Annot	Protein_Domain	44 APOBEC-associated hotspots	Type of mutations_assignment	Normalised loop stability score (ΔG, kcal/mol)	Gene expression rank in percentile in TCGA tumor	1st round prediction for mutation types with known driver and passenger mutations	Mean difference of distance between given mutation to drivers and to passengers	P value	2nd round prediction for mutation types with known driver and passenger mutations in addition to predicted assignment from 1st round analysis.	Mean difference of distance between given mutation to drivers and to passengers
FGFR3_chr4_1803568_C_G	FGFR3	fibroblast growth factor receptor 3	FGFR3 S249C	51	BLCA	Yes	TCC	missense_variant	Missense_Mutation	c.746C>G	p.S249C	tCc/tGc	C	G	APOBEC-associated	Yes	4.00483e-05	0.797953	+	CCACAGAGCGCTCCCCGCACCGGCC	YTCN	Yes	-3.11	Strand (+) as coding strand	0.888889	1	1	1	-1	1	1	1	1	1	oncogene_BCa	Yes	oncogene, fusion	Mis, T	Kinase	Ig domain	Yes	Driver	0.665303	0.937543	Known driver	/	/	Known driver	/
PIK3CA_chr3_178936091_G_A	PIK3CA	phosphatidylinositol-4,5-bisphosphate 3-kinase catalytic subunit alpha	PIK3CA E545K	47	BLCA	Yes	TGA	missense_variant	Missense_Mutation	c.1633G>A	p.E545K	Gag/Aag	G	A	APOBEC-associated	Yes	1.58471e-12	0.882553	-	CTTTCTCCTGCTCAGTGATTTCAGA	YTCN	Yes	-0.47	Strand (+) as coding strand	0.777778	1	-1	-1	-1	-1	-1	-1	1	-1	oncogene_BCa	Yes	oncogene	Mis	Kinase	PIK helical	Yes	Driver	0.881342	0.549012	Known driver	/	/	Known driver	/
ERBB2_chr17_37868208_C_T	ERBB2	erb-b2 receptor tyrosine kinase 2	ERBB2 S310F	27	BLCA	Yes	TCC	missense_variant	Missense_Mutation	c.839C>T	p.S310F	tCc/tTc	C	T	APOBEC-associated	Yes	2.25807e-10	0.907413	+	CGGACGTGGGATCCTGCACCCTCGT	RTCN	Yes	-4.23	Strand (+) as coding strand	0.666667	-1	1	-1	-1	1	1	1	1	1	oncogene_BCa	Yes	oncogene, fusion	A, Mis, O	Kinase	Furin-like cysteine rich region	Yes	Driver	0.57365	0.982188	Known driver	/	/	Known driver	/
PIK3CA_chr3_178936082_G_A	PIK3CA	phosphatidylinositol-4,5-bisphosphate 3-kinase catalytic subunit alpha	PIK3CA E542K	25	BLCA	Yes	TGA	missense_variant	Missense_Mutation	c.1624G>A	p.E542K	Gaa/Aaa	G	A	APOBEC-associated	Yes	2.96935e-05	0.875893	-	GCTCAGTGATTTCAGAGAGAGGATC	YTCN	Yes	-0.92	Strand (+) as coding strand	0.777778	1	-1	-1	-1	-1	-1	-1	1	-1	oncogene_BCa	NA	oncogene	Mis	Kinase	PIK helical	Yes	Known OG/TSG	0.844517	0.549012	Predicted as driver	-0.319944	0.00706301	/	/
RXRA_chr9_137328351_C_T	RXRA	retinoid X receptor alpha	RXRA S427F	19	BLCA	Yes	TCC	missense_variant	Missense_Mutation	c.989C>T	p.S427F	tCc/tTc	C	T	APOBEC-associated	Yes	5.97663e-05	0.803886	+	CGGCTCTGCGCTCCATCGGGCTCAA	YTCN	Yes	-0.03	Strand (+) as coding strand	0.666667	1	1	1	1	1	1	-1	-1	-1	oncogene_BCa	NA	NA	NA	TF	Ligand-binding domain of nuclear hormone receptor	Yes	Known OG/TSG	0.917349	0.947828	Predicted as driver	-0.66321	0.00343234	/	/
TP53_chr17_7577085_C_T	TP53	tumor protein p53	TP53 E285K	17	BLCA	Yes	TCT	missense_variant	Missense_Mutation	c.853G>A	p.E285K	Gag/Aag	C	T	APOBEC-associated	Yes	0.00107367	0.875893	+	GATTCTCTTCCTCTGTGCGCCGGTC	YTCN	Yes	0.93	Strand (-) as coding strand	1	1	1	1	1	1	1	1	1	1	possible TSG_BCa	Yes	oncogene, TSG, fusion	Mis, N, F, T	TF	P53 DNA-binding domain	Yes	Driver	0.995908	0.859687	Known driver	/	/	Known driver	/
TP53_chr17_7577099_C_G	TP53	tumor protein p53	TP53 R280T	15	BLCA	Yes	TCT	missense_variant	Missense_Mutation	c.839G>C	p.R280T	aGa/aCa	C	G	APOBEC-associated	Yes	5.18778e-06	0.862536	+	GTGCGCCGGTCTCTCCCAGGACAGG	YTCN	Yes	-1.76	Strand (-) as coding strand	1	1	1	1	1	1	1	1	1	1	possible TSG_BCa	NA	oncogene, TSG, fusion	Mis, N, F, T	TF	P53 DNA-binding domain	Yes	Known OG/TSG	0.775777	0.859687	Predicted as driver	-0.568111	0.00262518	/	/
KDM6A_chrX_44922802_C_T	KDM6A	lysine demethylase 6A	KDM6A Q555*	11	BLCA	Yes	TCA	stop_gained	Nonsense_Mutation	c.1663C>T	p.Q555*	Cag/Tag	C	T	APOBEC-associated	Yes	0.0181194	0.717676	+	CCTAGCGTCTCTCAGCCTGGAGTCC	YTCN	Yes	-0.2	Strand (+) as coding strand	0.555556	1	1	1	1	1	-1	-1	-1	-1	TSG_BCa	NA	oncogene, TSG	D, N, F, S	Enzyme	NA	Yes	Known OG/TSG	0.903437	0.619225	Predicted as driver	-0.420329	0.0053235	/	/
TBC1D12_chr10_96162370_G_A	TBC1D12	TBC1 domain family member 12	TBC1D12 *1*	11	BLCA	Yes	AGA	5_prime_UTR_variant	Targeted_Region	NA	*1*	NA	G	A	APOBEC-associated	Yes	0.000807069	0.734673	-	CGGACCCACCATCTGGGGGTGGGTG	RTCN	Yes	-7.52	Strand (+) as coding strand	0.222222	1	-1	-1	1	1	1	1	1	1	NA	NA	NA	NA	NA	NA	Yes	Unknown mutation	0.304419	0.422029	Predicted as passenger	0.326782	0.00504137	/	/
C3orf70_chr3_184870595_G_A	C3orf70	chromosome 3 open reading frame 70	C3orf70 S6L	10	BLCA	Yes	CGA	missense_variant	Missense_Mutation	c.17C>T	p.S6L	tCg/tTg	G	A	APOBEC-associated	Yes	1.67517e-06	0.867961	-	GTGCGGCGGCCTCGCCGGCGTCGGA	YTCN	Yes	-8.21	Strand (-) as coding strand	0.666667	-1	1	1	1	-1	-1	-1	-1	-1	NA	NA	NA	NA	NA	NA	Yes	Unknown mutation	0.247954	0.306424	Predicted as passenger	0.460451	0.00255012	/	/
RHOB_chr2_20647740_G_A	RHOB	ras homolog family member B	RHOB E172K	9	BLCA	Yes	CGA	missense_variant	Missense_Mutation	c.514G>A	p.E172K	Gag/Aag	G	A	APOBEC-associated	Yes	0.0235304	0.610197	-	GCGTGGCCGTCTCGAAGACCTCGCG	YTCN	Yes	-2.43	Strand (+) as coding strand	0.333333	1	1	1	1	1	1	-1	-1	-1	oncogene_BCa	NA	NA	NA	small GTPase	Ras	Yes	Known OG/TSG	0.720949	0.95886	Predicted as driver	-0.562163	0.0026703	/	/
AHR_chr7_17375399_G_C	AHR	aryl hydrocarbon receptor	AHR Q383H	8	BLCA	Yes	AGA	missense_variant	Missense_Mutation	c.1149G>C	p.Q383H	caG/caC	G	C	APOBEC-associated	Yes	1.08453e-05	0.859335	-	CGTTAGTGGTCTCTGAGTTACAATG	YTCN	Yes	0.98	Strand (+) as coding strand	0.555556	1	-1	1	-1	1	1	-1	-1	-1	NA	NA	NA	NA	TF	PAS fold	Yes	Unknown mutation	1	0.959262	Predicted as driver	-0.679452	0.00399763	/	/
LPAR6_chr13_48985612_G_A	LPAR6	lysophosphatidic acid receptor 6	LPAR6 F316F	8	BLCA	Yes	AGA	synonymous_variant	Silent	c.948C>T	p.F316=	ttC/ttT	G	A	APOBEC-associated	Yes	0.00163927	0.769927	-	TGACTTCAGATTCTCTGAAGTTCAT	YTCN	Yes	-6.36	Strand (-) as coding strand	0.777778	-1	1	-1	-1	-1	1	-1	-1	-1	NA	NA	NA	NA	GPCR	NA	Yes	Passenger	0.399345	0.585038	Passenger	/	/	Passenger	/
TP53_chr17_7576855_G_A	TP53	tumor protein p53	TP53 Q331*	8	BLCA	Yes	TGA	stop_gained,splice_region_variant	Nonsense_Mutation	c.991C>T	p.Q331*	Cag/Tag	G	A	APOBEC-associated	Yes	0.00121022	0.838467	-	TATTTCACCCTTCAGGTACTAAGTC	YTCN	Yes	-1.63	Strand (-) as coding strand	0	1	1	1	1	1	1	1	1	1	possible TSG_BCa	NA	oncogene, TSG, fusion	Mis, N, F, T	TF	P53 tetramerisation motif	Yes	Known OG/TSG	0.786416	0.859687	Predicted as driver	-0.576108	0.00262444	/	/
TP53_chr17_7577127_C_T	TP53	tumor protein p53	TP53 E271K	8	BLCA	Yes	TCA	missense_variant	Missense_Mutation	c.811G>A	p.E271K	Gag/Aag	C	T	APOBEC-associated	Yes	0.00400255	0.803886	+	AAACACGCACCTCAAAGCTGTTCCG	YTCN	Yes	-0.76	Strand (-) as coding strand	1	1	1	1	1	1	1	1	1	1	possible TSG_BCa	Yes	oncogene, TSG, fusion	Mis, N, F, T	TF	P53 DNA-binding domain	Yes	Driver	0.85761	0.859687	Known driver	/	/	Known driver	/
RARS2_chr6_88299660_G_A	RARS2	arginyl-tRNA synthetase 2, mitochondrial	RARS2 R6C	7	BLCA	Yes	CGA	missense_variant	Missense_Mutation	c.16C>T	p.R6C	Cgc/Tgc	G	A	APOBEC-associated	Yes	0.00157489	0.795869	-	GCGTGCGGCTTTCGCCGCGCTATTG	YTCN	Yes	-7.51	Strand (-) as coding strand	1	-1	-1	-1	-1	-1	-1	-1	-1	-1	NA	NA	NA	NA	Enzyme	NA	Yes	Passenger	0.305237	0.646001	Passenger	/	/	Passenger	/
SF3B1_chr2_198265453_C_T	SF3B1	splicing factor 3b subunit 1	SF3B1 E902K	7	BLCA	Yes	TCT	missense_variant	Missense_Mutation	c.2704G>A	p.E902K	Gaa/Aaa	C	T	APOBEC-associated	Yes	0.013209	0.907413	+	CTGTAGTCTGTTCTTGGAAAGCATA	YTCN	No	NA	Strand (-) as coding strand	0.444444	1	1	1	1	-1	-1	-1	-1	-1	oncogene_BCa	Yes	oncogene	Mis	Spliceosome	NA	Yes	Driver	1	0.975983	Known driver	/	/	Known driver	/
TP53_chr17_7577099_C_T	TP53	tumor protein p53	TP53 R280K	7	BLCA	Yes	TCT	missense_variant	Missense_Mutation	c.839G>A	p.R280K	aGa/aAa	C	T	APOBEC-associated	Yes	0.0203261	0.716776	+	GTGCGCCGGTCTCTCCCAGGACAGG	YTCN	Yes	-1.76	Strand (-) as coding strand	1	1	1	1	1	1	1	1	1	1	possible TSG_BCa	Yes	oncogene, TSG, fusion	Mis, N, F, T	TF	P53 DNA-binding domain	Yes	Driver	0.775777	0.859687	Known driver	/	/	Known driver	/
ERBB3_chr12_56482537_G_A	ERBB3	erb-b2 receptor tyrosine kinase 3	ERBB3 E332K	6	BLCA	Yes	TGA	missense_variant	Missense_Mutation	c.994G>A	p.E332K	Gag/Aag	G	A	APOBEC-associated	Yes	0.00285258	0.745038	-	AGCCTGTTCCCTCACAGGCTGCAAA	YTCN	Yes	-6.28	Strand (+) as coding strand	0.777778	-1	-1	-1	-1	-1	-1	1	-1	1	oncogene_BCa	NA	oncogene	Mis, N	Kinase	NA	Yes	Known OG/TSG	0.405892	0.937715	Unpredictable	-0.225562	0.0671431	Predicted as driver	-0.197989
MROH2B_chr5_41009477_C_T	MROH2B	maestro heat like repeat family member 2B	MROH2B E1109K	6	BLCA	Yes	TCA	missense_variant	Missense_Mutation	c.3325G>A	p.E1109K	Gaa/Aaa	C	T	APOBEC-associated	Yes	0.0216958	0.833072	+	AGGCTGGCTTTTCAGCCAGCGCCTT	YTCN	Yes	-7.7	Strand (-) as coding strand	1	1	1	1	1	1	1	1	1	1	NA	NA	NA	NA	NA	NA	Yes	Passenger	0.289689	0	Passenger	/	/	Passenger	/
PIK3CA_chr3_178936091_G_C	PIK3CA	phosphatidylinositol-4,5-bisphosphate 3-kinase catalytic subunit alpha	PIK3CA E545Q	6	BLCA	Yes	TGA	missense_variant	Missense_Mutation	c.1633G>C	p.E545Q	Gag/Cag	G	C	APOBEC-associated	Yes	0.000490008	0.745038	-	CTTTCTCCTGCTCAGTGATTTCAGA	YTCN	Yes	-0.47	Strand (+) as coding strand	0.777778	1	-1	-1	-1	-1	-1	-1	1	-1	oncogene_BCa	NA	oncogene	Mis	Kinase	PIK helical	Yes	Known OG/TSG	0.881342	0.549012	Predicted as driver	-0.347632	0.00598625	/	/
PPCS_chr1_42922574_C_T	PPCS	phosphopantothenoylcysteine synthetase	PPCS S113L	6	BLCA	Yes	TCG	missense_variant	Missense_Mutation	c.338C>T	p.S113L	tCg/tTg	C	T	APOBEC-associated	Yes	0.000259925	0.838467	+	GCCCAGCCCTTTCGGGCTTGCTGAG	YTCN	Yes	-5.06	Strand (+) as coding strand	0.555556	1	-1	1	1	-1	-1	1	-1	1	NA	NA	NA	NA	Enzyme	NA	Yes	Unknown mutation	0.505728	0.772351	Unpredictable	-0.194899	0.0911381	Predicted as driver	-0.168089
STAG2_chrX_123197011_C_T	STAG2	stromal antigen 2	STAG2 Q593*	6	BLCA	Yes	TCA	stop_gained	Nonsense_Mutation	c.1777C>T	p.Q593*	Cag/Tag	C	T	APOBEC-associated	Yes	0.00104356	0.767707	+	TTGCAGTTGCCTCAGTACTTTGATT	YTCN	No	NA	Strand (+) as coding strand	1	1	1	1	1	1	1	1	1	1	TSG_BCa	NA	TSG	Mis, N, F, S	Chromatin cohesin complex	NA	Yes	Known OG/TSG	1	0.886348	Predicted as driver	-0.650361	0.00540487	/	/
ACSS3_chr12_81536974_C_T	ACSS3	acyl-CoA synthetase short chain family member 3	ACSS3 S290L	5	BLCA	Yes	TCA	missense_variant	Missense_Mutation	c.869C>T	p.S290L	tCa/tTa	C	T	APOBEC-associated	Yes	0.0175712	0.769927	+	TTCCTGTTCTTTCAGAACACCCACT	YTCN	Yes	-2.9	Strand (+) as coding strand	1	1	1	1	1	1	1	1	1	1	NA	NA	NA	NA	Enzyme	AMP-binding enzyme	Yes	Unknown mutation	0.682488	0.200529	Predicted as passenger	0.125747	0.0417352	/	/
CELSR3_chr3_48699002_C_T	CELSR3	cadherin EGF LAG seven-pass G-type receptor 3	CELSR3 E356K	5	BLCA	Yes	TCG	missense_variant	Missense_Mutation	c.1066G>A	p.E356K	Gag/Aag	C	T	APOBEC-associated	Yes	0.0131068	0.801523	+	GGCGCCCGGCCTCGCCGGCGTCCGG	YTCN	Yes	-6.07	Strand (-) as coding strand	1	1	1	1	1	1	1	1	1	1	NA	NA	NA	NA	Flamingo cadherins,adhesion-GPCR	Cadherin domain	Yes	Unknown mutation	0.423077	0.525511	Unpredictable	0.139894	0.148216	Predicted as passenger	0.16777
KCNF1_chr2_11053024_G_A	KCNF1	potassium voltage-gated channel modifier subfamily F member 1	KCNF1 E158K	5	BLCA	Yes	CGA	missense_variant	Missense_Mutation	c.472G>A	p.E158K	Gag/Aag	G	A	APOBEC-associated	Yes	0.00606719	0.854177	-	GCCAGCGGCCCTCGGCTGCGTCCAC	YTCN	Yes	-4.2	Strand (+) as coding strand	0.111111	1	1	1	1	1	1	1	-1	1	NA	NA	NA	NA	K+ channel	NA	Yes	Unknown mutation	0.576105	0.161055	Predicted as passenger	0.249697	0.004389	/	/
PDE3A_chr12_20523043_G_A	PDE3A	phosphodiesterase 3A	PDE3A L275L	5	BLCA	Yes	TGA	synonymous_variant	Silent	c.825G>A	p.L275=	ctG/ctA	G	A	APOBEC-associated	Yes	0.00422872	0.59568	-	GGTCCCAGCAATCAGCTGGGACCCC	RTCN	Yes	-11.24	Strand (+) as coding strand	0.666667	1	-1	-1	1	-1	-1	1	-1	-1	NA	NA	NA	NA	Enzyme	NA	Yes	Passenger	0	0.178982	Passenger	/	/	Passenger	/
PIK3CA_chr3_178938934_G_A	PIK3CA	phosphatidylinositol-4,5-bisphosphate 3-kinase catalytic subunit alpha	PIK3CA E726K	5	BLCA	Yes	TGA	missense_variant	Missense_Mutation	c.2176G>A	p.E726K	Gaa/Aaa	G	A	APOBEC-associated	Yes	0.0173317	0.507599	-	CCTTTTGTGTTTCATCCTTCTTCTC	YTCN	No	NA	Strand (+) as coding strand	0.777778	1	-1	-1	-1	-1	-1	-1	1	-1	oncogene_BCa	NA	oncogene	Mis	Kinase	NA	Yes	Known OG/TSG	1	0.549012	Predicted as driver	-0.396274	0.00613343	/	/
PLXNA2_chr1_208213028_C_T	PLXNA2	plexin A2	PLXNA2 E1480K	5	BLCA	Yes	TCG	missense_variant	Missense_Mutation	c.4438G>A	p.E1480K	Gag/Aag	C	T	APOBEC-associated	Yes	0.00326539	0.734673	+	AGTAGCGGGCCTCGCCCGTGATGGC	YTCN	Yes	-5.66	Strand (-) as coding strand	0.888889	1	1	1	1	1	1	1	1	-1	NA	NA	NA	NA	Membrane semaphorin receptor	Plexin cytoplasmic RasGAP domain	Yes	Unknown mutation	0.456628	0.773615	Unpredictable	-0.139282	0.212552	Unpredictable	-0.116548
RHOB_chr2_20647365_G_A	RHOB	ras homolog family member B	RHOB E47K	5	BLCA	Yes	TGA	missense_variant	Missense_Mutation	c.139G>A	p.E47K	Gag/Aag	G	A	APOBEC-associated	Yes	0.00635385	0.717676	-	TGCCGTCCACCTCAATGTCGGCCAC	YTCN	Yes	-3.72	Strand (+) as coding strand	0.333333	1	1	1	1	1	1	-1	-1	-1	oncogene_BCa	NA	NA	NA	small GTPase	Ras	Yes	Known OG/TSG	0.615385	0.95886	Predicted as driver	-0.468977	0.00393738	/	/
TFPI2_chr7_93516176_G_A	TFPI2	tissue factor pathway inhibitor 2	TFPI2 R222C	5	BLCA	Yes	CGA	missense_variant	Missense_Mutation	c.664C>T	p.R222C	Cgc/Tgc	G	A	APOBEC-associated	Yes	0.0224069	0.882553	-	ATGCCAAAGCTTCGCTTTGCCAGTA	YTCN	Yes	-4.22	Strand (-) as coding strand	0.888889	-1	-1	-1	-1	1	-1	-1	-1	-1	NA	NA	NA	NA	Proteinase inhibitor (tumor supressor?)	NA	Yes	Unknown mutation	0.574468	0.316019	Predicted as passenger	0.144915	0.0256624	/	/
TP53_chr17_7578534_C_G	TP53	tumor protein p53	TP53 K132N	5	BLCA	Yes	TCT	missense_variant	Missense_Mutation	c.396G>C	p.K132N	aaG/aaC	C	G	APOBEC-associated	Yes	0.00579223	0.73931	+	TTGGCAAAACATCTTGTTGAGGGCA	RTCN	Yes	-1.3	Strand (-) as coding strand	1	1	1	1	1	1	1	1	1	1	possible TSG_BCa	Yes	oncogene, TSG, fusion	Mis, N, F, T	TF	P53 DNA-binding domain	Yes	Driver	0.813421	0.859687	Known driver	/	/	Known driver	/
CAMK2G_chr10_75609037_G_A	CAMK2G	calcium/calmodulin dependent protein kinase II gamma	CAMK2G I132I	4	BLCA	Yes	CGA	synonymous_variant	Silent	c.396C>T	p.I132=	atC/atT	G	A	APOBEC-associated	Yes	0.0238588	0.641262	-	CCAGCATGACATCGTCCACAGGGAC	RTCN	No	NA	Strand (-) as coding strand	1	-1	-1	-1	-1	-1	-1	-1	-1	-1	NA	NA	NA	NA	Kinase	Protein kinase domain	Yes	Passenger	1	0.83883	Passenger	/	/	Passenger	/
CELSR1_chr22_46859643_C_T	CELSR1	cadherin EGF LAG seven-pass G-type receptor 1	CELSR1 E1382K	4	BLCA	Yes	TCG	missense_variant	Missense_Mutation	c.4144G>A	p.E1382K	Gag/Aag	C	T	APOBEC-associated	Yes	0.00299633	0.862536	+	TGTAGCCGCCCTCGCGGCTGCGGCA	YTCN	Yes	-7.93	Strand (-) as coding strand	0	-1	-1	-1	-1	-1	-1	-1	-1	-1	NA	NA	NA	NA	Flamingo cadherins,adhesion-GPCR	EGF-like domain	Yes	Unknown mutation	0.270867	0.735406	Unpredictable	0.0828849	0.4536	Unpredictable	0.0875355
EP300_chr22_41551100_C_T	EP300	E1A binding protein p300	EP300 Q1082*	4	BLCA	Yes	TCA	stop_gained	Nonsense_Mutation	c.3244C>T	p.Q1082*	Cag/Tag	C	T	APOBEC-associated	Yes	0.0023076	0.869328	+	CCTGTGGACCCTCAGCTTTTAGGAA	YTCN	Yes	-0.76	Strand (+) as coding strand	0	-1	-1	-1	-1	-1	-1	-1	-1	-1	TSG_BCa	NA	TSG, fusion	T, N, F, Mis, O	TF	Bromodomain	Yes	Known OG/TSG	0.85761	0.875144	Predicted as driver	-0.625848	0.00291287	/	/
ERBB4_chr2_212578308_C_T	ERBB4	erb-b2 receptor tyrosine kinase 4	ERBB4 E317K	4	BLCA	Yes	TCT	missense_variant	Missense_Mutation	c.949G>A	p.E317K	Gaa/Aaa	C	T	APOBEC-associated	Yes	0.0182036	0.700683	+	TAATCCCATTTTCTTCTACTTCCAT	YTCN	No	NA	Strand (-) as coding strand	0.333333	-1	1	-1	1	1	-1	-1	-1	-1	NA	NA	oncogene, TSG	Mis, N	Kinase	Furin-like cysteine rich region	Yes	Unknown mutation	1	0.109458	Unpredictable	-0.0473234	0.44867	Unpredictable	0.0111448
FAM90A1_chr12_8375060_G_C	FAM90A1	family with sequence similarity 90 member A1	FAM90A1 L251L	4	BLCA	Yes	GGA	synonymous_variant	Silent	c.753C>G	p.L251=	ctC/ctG	G	C	APOBEC-associated	Yes	0.0176543	0.745038	-	CCACGGCCTGCTCCAGGCCGTCAGC	YTCN	Yes	-9.32	Strand (+) as coding strand	0.222222	1	1	-1	-1	1	1	1	1	1	NA	NA	NA	NA	NA	NA	Yes	Passenger	0.157119	0.170593	Passenger	/	/	Passenger	/
FURIN_chr15_91424800_C_T	FURIN	furin, paired basic amino acid cleaving enzyme	FURIN R693W	4	BLCA	Yes	TCG	missense_variant	Missense_Mutation	c.2077C>T	p.R693W	Cgg/Tgg	C	T	APOBEC-associated	Yes	0.00222203	0.838467	+	CAGCAGCCACCTCGGCTGCCCCCGG	YTCN	Yes	-7.44	Strand (+) as coding strand	0.777778	1	-1	-1	1	1	1	1	1	1	NA	NA	NA	NA	Enzyme	NA	Yes	Unknown mutation	0.310966	0.950184	Unpredictable	-0.141643	0.211005	Unpredictable	-0.122461
KDM6A_chrX_44941858_C_G	KDM6A	lysine demethylase 6A	KDM6A S1061*	4	BLCA	Yes	TCA	stop_gained	Nonsense_Mutation	c.3182C>G	p.S1061*	tCa/tGa	C	G	APOBEC-associated	Yes	0.0113562	0.803886	+	ATAAAGACCACTCAGATAGTGAATC	YTCN	Yes	-2.81	Strand (+) as coding strand	0.444444	-1	1	1	1	1	-1	-1	-1	-1	TSG_BCa	NA	oncogene, TSG	D, N, F, S	Enzyme	NA	Yes	Known OG/TSG	0.689853	0.619225	Predicted as driver	-0.2497	0.0201765	/	/
PBX2_chr6_32157485_C_T	PBX2	PBX homeobox 2	PBX2 E70K	4	BLCA	Yes	TCG	missense_variant	Missense_Mutation	c.208G>A	p.E70K	Gag/Aag	C	T	APOBEC-associated	Yes	0.0284259	0.769927	+	TGGCCTGGGCCTCGTCCAGGCTCTG	YTCN	Yes	-7.25	Strand (-) as coding strand	0.777778	1	-1	1	-1	1	1	1	1	1	NA	NA	NA	NA	TF	PBC domain	Yes	Unknown mutation	0.326514	0.850092	Unpredictable	-0.0755722	0.491117	Unpredictable	-0.0602199
RB1_chr13_48934194_C_T	RB1	RB transcriptional corepressor 1	RB1 Q217*	4	BLCA	Yes	TCA	stop_gained	Nonsense_Mutation	c.649C>T	p.Q217*	Cag/Tag	C	T	APOBEC-associated	Yes	0.0155997	0.638794	+	GTGATTTCATTTCAGTTAATGCTAT	YTCN	Yes	-0.44	Strand (+) as coding strand	0.666667	-1	1	-1	-1	1	1	1	1	1	TSG_BCa	NA	TSG	D, Mis, N, F, S	TF	Domain of unknown function (DUF3452)	Yes	Known OG/TSG	0.883797	0.720639	Predicted as driver	-0.503827	0.00484886	/	/
RREB1_chr6_7229506_C_T	RREB1	ras responsive element binding protein 1	RREB1 Q392*	4	BLCA	Yes	TCA	stop_gained	Nonsense_Mutation	c.1174C>T	p.Q392*	Cag/Tag	C	T	APOBEC-associated	Yes	0.00678317	0.862536	+	AACCAGGCAATTCAGCTCCAGACAC	YTCN	Yes	-0.32	Strand (+) as coding strand	0.333333	1	-1	-1	1	1	-1	-1	-1	-1	NA	NA	NA	NA	TF	NA	Yes	Unknown mutation	0.893617	0.730349	Predicted as driver	-0.517147	0.00486635	/	/
TP53_chr17_7578275_G_A	TP53	tumor protein p53	TP53 Q192*	4	BLCA	Yes	TGA	stop_gained	Nonsense_Mutation	c.574C>T	p.Q192*	Cag/Tag	G	A	APOBEC-associated	Yes	0.00213937	0.699518	-	CTGGCCCCTCCTCAGCATCTTATCC	YTCN	Yes	-0.12	Strand (-) as coding strand	0	1	1	1	1	1	1	1	1	1	possible TSG_BCa	Yes	oncogene, TSG, fusion	Mis, N, F, T	TF	P53 DNA-binding domain	Yes	Driver	0.909984	0.859687	Known driver	/	/	Known driver	/
TTC23L_chr5_34867123_G_A	TTC23L	tetratricopeptide repeat domain 23 like	TTC23L Q263Q	4	BLCA	Yes	AGA	synonymous_variant	Silent	c.789G>A	p.Q263=	caG/caA	G	A	APOBEC-associated	Yes	0.00310875	0.801795	-	CAGCTGCTCTATCTGAGCAGCTTCC	RTCN	Yes	-9.33	Strand (+) as coding strand	0.333333	1	-1	1	-1	1	1	-1	1	1	NA	NA	NA	NA	NA	NA	Yes	Passenger	0.156301	0.163066	Passenger	/	/	Passenger	/
ERBB3_chr12_56478817_G_A	ERBB3	erb-b2 receptor tyrosine kinase 3	ERBB3 M91I	7	BLCA	Yes	TGA	missense_variant	Missense_Mutation	c.273G>A	p.M91I	atG/atA	G	A	Undetermined	No	0.187521	0.64062	No	AGAGAATTCATTCATGGCCACGAGG	NA	No	NA	NA	0.11	-1	-1	-1	-1	-1	-1	1	-1	-1	oncogene_BCa	NA	oncogene	Mis, N	Kinase	Receptor L domain	No	NA	NA	NA	NA	NA	NA	NA	NA
ERCC2_chr19_45872380_G_A	ERCC2	ERCC excision repair 2, TFIIH core complex helicase subunit	ERCC2 S44L	6	BLCA	Yes	TGA	missense_variant	Missense_Mutation	c.131C>T	p.S44L	tCa/tTa	G	A	Undetermined	No	0.481625	0.655648	No	TGGAGATGCCCTCAGGCACCGGGAA	NA	Yes	-3.28	NA	0	-1	-1	-1	-1	-1	-1	-1	-1	-1	oncogene_BCa	NA	TSG	Mis, N, F, S	TF	NA	No	NA	NA	NA	NA	NA	NA	NA	NA
NFE2L2_chr2_178098945_G_C	NFE2L2	nuclear factor, erythroid 2 like 2	NFE2L2 R34G	6	BLCA	Yes	CGA	missense_variant	Missense_Mutation	c.100C>G	p.R34G	Cga/Gga	G	C	Undetermined	No	0.198756	0.587191	No	CTTGGAGTAAGTCGAGAAGTATTTG	NA	No	NA	NA	0.33	-1	-1	-1	-1	1	-1	1	-1	1	oncogene_BCa	NA	oncogene, TSG	Mis	TF	NA	No	NA	NA	NA	NA	NA	NA	NA	NA
TP53_chr17_7577559_G_A	TP53	tumor protein p53	TP53 S241F	6	BLCA	Yes	GGA	missense_variant	Missense_Mutation	c.722C>T	p.S241F	tCc/tTc	G	A	Undetermined	No	0.118296	0.723469	No	TGTGTAACAGTTCCTGCATGGGCGG	NA	Yes	-0.42	NA	1	1	1	1	1	1	1	1	1	1	possible TSG_BCa	Yes	oncogene, TSG, fusion	Mis, N, F, T	TF	P53 DNA-binding domain	No	NA	NA	NA	NA	NA	NA	NA	NA
ERBB4_chr2_212488730_G_C	ERBB4	erb-b2 receptor tyrosine kinase 4	ERBB4 Q707E	5	BLCA	Yes	TGA	missense_variant	Missense_Mutation	c.2119C>G	p.Q707E	Caa/Gaa	G	C	Undetermined	No	0.107393	0.692827	No	ACAGCACCCAATCAAGCTCAACTTC	NA	Yes	-0.78	NA	0.57	-1	1	1	1	-1	1	1	-1	-1	oncogene_PANCAN	NA	oncogene, TSG	Mis, N	Kinase	Protein tyrosine kinase	No	NA	NA	NA	NA	NA	NA	NA	NA
ATXN2L_chr16_28842045_C_T	ATXN2L	ataxin 2 like	ATXN2L R382C	4	BLCA	Yes	TCG	missense_variant	Missense_Mutation	c.1144C>T	p.R382C	Cgt/Tgt	C	T	Undetermined	No	0.328059	0.519644	No	TCTTTGCCACCTCGTGGCCCTCACC	NA	Yes	-4.39	NA	0.333333	-1	-1	-1	1	-1	-1	1	-1	1	NA	NA	NA	NA	Stress granulle	NA	No	NA	NA	NA	NA	NA	NA	NA	NA
CUL1_chr7_148484180_G_A	CUL1	cullin 1	CUL1 D483N	4	BLCA	Yes	CGA	missense_variant	Missense_Mutation	c.1447G>A	p.D483N	Gat/Aat	G	A	Undetermined	No	0.201063	0.621802	No	TGGCTTCGGCATCGTCACTTGCACT	NA	Yes	-1.17	NA	0	-1	-1	-1	-1	-1	-1	-1	-1	-1	oncogene_BCa	NA	NA	NA	Enzyme	Cullin family	No	NA	NA	NA	NA	NA	NA	NA	NA
ERCC2_chr19_45871992_C_G	ERCC2	ERCC excision repair 2, TFIIH core complex helicase subunit	ERCC2 E86Q	4	BLCA	Yes	TCT	missense_variant	Missense_Mutation	c.256G>C	p.E86Q	Gag/Cag	C	G	Undetermined	No	0.911965	0.344384	No	ACTTTCGAAGCTCTTCAATCACCTA	NA	Yes	-0.96	NA	0	-1	-1	-1	-1	-1	-1	-1	-1	-1	oncogene_BCa	NA	TSG	Mis, N, F, S	TF	DEAD_2	No	NA	NA	NA	NA	NA	NA	NA	NA
PIK3CA_chr3_178916876_G_A	PIK3CA	phosphatidylinositol-4,5-bisphosphate 3-kinase catalytic subunit alpha	PIK3CA R88Q	4	BLCA	Yes	CGA	missense_variant	Missense_Mutation	c.263G>A	p.R88Q	cGa/cAa	G	A	Undetermined	No	0.538444	0.600366	No	AGGTCACAAAGTCGTCTTGTTTCAT	NA	Yes	-0.64	NA	0.44	1	-1	-1	-1	-1	1	1	1	-1	oncogene_BCa	NA	oncogene	Mis	Kinase	p85-binding domain	No	NA	NA	NA	NA	NA	NA	NA	NA
RHOA_chr3_49412884_C_T	RHOA	ras homolog family member A	RHOA E47K	4	BLCA	Yes	TCG	missense_variant	Missense_Mutation	c.139G>A	p.E47K	Gag/Aag	C	T	Undetermined	No	0.0938536	0.560585	No	TTCCATCCACCTCGATATCTGCCAC	NA	Yes	0.47	NA	0.222222	-1	-1	-1	1	1	-1	-1	-1	-1	oncogene_BCa	Yes	oncogene, TSG	Mis, F, O	small GTPase	Ras	No	NA	NA	NA	NA	NA	NA	NA	NA
SNX19_chr11_130785628_G_A	SNX19	sorting nexin 19	SNX19 L69L	4	BLCA	Yes	CGA	synonymous_variant	Silent	c.207C>T	p.L69=	ctC/ctT	G	A	Undetermined	No	0.0564079	0.769927	No	GGGCTCCAGCCTCGCTGGAGTGGCT	NA	Yes	-6.96	NA	1	1	1	1	1	1	1	1	1	1	NA	NA	NA	NA	Insulin secretion	NA	No	NA	NA	NA	NA	NA	NA	NA	NA
TCHH_chr1_152082539_C_T	TCHH	trichohyalin	TCHH E1052K	4	BLCA	Yes	TCC	missense_variant	Missense_Mutation	c.3154G>A	p.E1052K	Gag/Aag	C	T	Undetermined	No	0.0601732	0.337331	No	GCTCCTCTTCCTCCCGATATTGCCT	NA	Yes	1.3	NA	1	1	1	1	1	1	1	1	1	1	NA	NA	NA	NA	Hair strength	NA	No	NA	NA	NA	NA	NA	NA	NA	NA
U2AF1_chr21_44524456_G_A	U2AF1	U2 small nuclear RNA auxiliary factor 1	U2AF1 S34F	4	BLCA	Yes	AGA	missense_variant	Missense_Mutation	c.101C>T	p.S34F	tCt/tTt	G	A	Undetermined	No	0.952528	0.446823	No	GAGACAGGTGCTCTCGGTTGCACAA	NA	Yes	-3.11	NA	0.78	1	1	1	1	1	1	-1	1	-1	oncogene_PANCAN	NA	oncogene	Mis	Spliceosome	zf-CCCH	No	NA	NA	NA	NA	NA	NA	NA	NA
VWF_chr12_6078430_G_A	VWF	von Willebrand factor	VWF S2559L	4	BLCA	Yes	CGA	missense_variant	Missense_Mutation	c.7676C>T	p.S2559L	tCg/tTg	G	A	Undetermined	No	0.961563	0.668469	No	CTGTCTGCCCCTCGGGCTTTCAGCT	NA	Yes	-3.55	NA	0	-1	-1	-1	-1	-1	-1	-1	-1	-1	NA	NA	NA	NA	Hemostasis	von Willebrand factor type C domain	No	NA	NA	NA	NA	NA	NA	NA	NA
ZNF513_chr2_27603386_C_T	ZNF513	zinc finger protein 513	ZNF513 R3Q	4	BLCA	Yes	TCG	missense_variant	Missense_Mutation	c.8G>A	p.R3Q	cGa/cAa	C	T	Undetermined	No	0.316967	0.511666	No	CTTTGCTTCCTTCGGGGCATCGTGA	NA	Yes	-0.46	NA	0.333333	-1	1	1	1	-1	-1	-1	-1	-1	NA	NA	NA	NA	TF	NA	No	NA	NA	NA	NA	NA	NA	NA	NA
TP53_chr17_7577538_C_T	TP53	tumor protein p53	TP53 R248Q	21	BLCA	No	CCG	missense_variant	Missense_Mutation	c.743G>A	p.R248Q	cGg/cAg	C	T	NA	NA	NA	NA	No	AGGATGGGCCTCCGGTTCATGCCGC	NA	No	NA	NA	1	1	1	1	1	1	1	1	1	1	possible TSG_BCa	Yes	oncogene, TSG, fusion	Mis, N, F, T	NA	NA	NA	NA	NA	NA	NA	NA	NA	NA	NA
MDC1_chr6_30672288_C_A	MDC1	mediator of DNA damage checkpoint 1	MDC1 G1558C	6	BLCA	No	CCC	missense_variant	Missense_Mutation	c.4672G>T	p.G1558C	Ggc/Tgc	C	A	NA	NA	NA	NA	No	TATTTGTCCTGCCCCTAGTGGCCCG	NA	No	NA	NA	0.89	1	1	1	1	1	1	1	1	-1	NA	NA	NA	NA	NA	NA	NA	NA	NA	NA	NA	NA	NA	NA	NA
KRAS_chr12_25398284_C_T	KRAS	KRAS proto-oncogene, GTPase	KRAS G12D	6	BLCA	No	ACC	missense_variant	Missense_Mutation	c.35G>A	p.G12D	gGt/gAt	C	T	NA	NA	NA	NA	No	TTGCCTACGCCACCAGCTCCAACTA	NA	Yes	-0.6	NA	0.33	1	-1	1	1	-1	-1	-1	-1	-1	oncogene_BCa	NA	oncogene	Mis	NA	NA	NA	NA	NA	NA	NA	NA	NA	NA	NA
ZAN_chr7_100349878_C_T	ZAN	zonadhesin (gene/pseudogene)	ZAN P717L	6	BLCA	No	CCC	missense_variant	Missense_Mutation	c.2150C>T	p.P717L	cCc/cTc	C	T	NA	NA	NA	NA	No	CCCCAGAAAAACCCACCATCCCCAC	NA	Yes	1.51	NA	0.67	1	1	1	1	1	1	-1	-1	-1	NA	NA	NA	NA	NA	NA	NA	NA	NA	NA	NA	NA	NA	NA	NA
AC008132.13_chr22_18835298_T_C	AC008132.13	NA	AC008132.13 V285A	5	BLCA	No	GTA	missense_variant	Missense_Mutation	c.854T>C	p.V285A	gTa/gCa	T	C	NA	NA	NA	NA	No	CCAGTATGGATGTACAGCAGGAGAC	NA	No	NA	NA	0.22	-1	-1	-1	1	-1	-1	-1	1	-1	NA	NA	NA	NA	NA	NA	NA	NA	NA	NA	NA	NA	NA	NA	NA
LINC00273_chr16_33961810_T_C	LINC00273	long intergenic non-protein coding RNA 273	LINC00273 *232*	5	BLCA	No	TTG	non_coding_transcript_exon_variant	RNA	n.694A>G	*232*	NA	T	C	NA	NA	NA	NA	No	TGCCCTTGCCCTTGCGGTCCCTGGC	NA	Yes	-0.89	NA	0.67	1	-1	-1	1	1	-1	1	1	1	NA	NA	NA	NA	NA	NA	NA	NA	NA	NA	NA	NA	NA	NA	NA
LINC00273_chr16_33961812_C_G	LINC00273	long intergenic non-protein coding RNA 273	LINC00273 *231*	5	BLCA	No	GCG	non_coding_transcript_exon_variant	RNA	n.692G>C	*231*	NA	C	G	NA	NA	NA	NA	No	CCCTTGCCCTTGCGGTCCCTGGCCT	NA	Yes	-1.2	NA	0.67	1	-1	-1	1	1	-1	1	1	1	NA	NA	NA	NA	NA	NA	NA	NA	NA	NA	NA	NA	NA	NA	NA
CDKN2A_chr9_21971120_G_A	CDKN2A	cyclin dependent kinase inhibitor 2A	CDKN2A R80*	4	BLCA	No	CGG	stop_gained	Nonsense_Mutation	c.238C>T	p.R80*	Cga/Tga	G	A	NA	NA	NA	NA	No	CGTGCACGGGTCGGGTGAGAGTGGC	NA	Yes	-1.13	NA	0.67	1	-1	1	1	-1	-1	1	1	1	TSG_BCa	NA	TSG	D, Mis, N, F, S	NA	NA	NA	NA	NA	NA	NA	NA	NA	NA	NA
PAQR9_chr3_142681210_G_A	PAQR9	progestin and adipoQ receptor family member 9	PAQR9 Y323Y	4	BLCA	No	CGT	synonymous_variant	Silent	c.969C>T	p.Y323=	taC/taT	G	A	NA	NA	NA	NA	No	GTACACCTGGTCGTAGATGCTGAGG	NA	No	NA	NA	0.33	-1	-1	1	-1	1	-1	-1	-1	1	NA	NA	NA	NA	NA	NA	NA	NA	NA	NA	NA	NA	NA	NA	NA
KRT16P2_chr17_16734855_C_T	KRT16P2	keratin 16 pseudogene 2	KRT16P2 *240*	4	BLCA	No	CCG	non_coding_transcript_exon_variant,non_coding_transcript_variant	RNA	n.720G>A	*240*	NA	C	T	NA	NA	NA	NA	No	TCCACAGTCTGCCGCAGGGCCAGCT	NA	No	NA	NA	0	-1	-1	-1	-1	-1	-1	-1	-1	-1	NA	NA	NA	NA	NA	NA	NA	NA	NA	NA	NA	NA	NA	NA	NA
TYRO3_chr15_41870271_A_G	TYRO3	TYRO3 protein tyrosine kinase	TYRO3 R824G	4	BLCA	No	CAG	missense_variant	Missense_Mutation	c.2470A>G	p.R824G	Agg/Ggg	A	G	NA	NA	NA	NA	No	GAGCTACCTGGCAGGGATCAGCCCT	NA	No	NA	NA	1	1	1	1	1	1	1	1	1	1	NA	NA	NA	NA	NA	NA	NA	NA	NA	NA	NA	NA	NA	NA	NA
ZNF721_chr4_436563_T_C	ZNF721	zinc finger protein 721	ZNF721 T565A	4	BLCA	No	GTT	missense_variant	Missense_Mutation	c.1693A>G	p.T565A	Acc/Gcc	T	C	NA	NA	NA	NA	No	ACTGTCTAAAGGTTTTGCCACATTC	NA	Yes	-0.84	NA	0.11	1	-1	-1	-1	-1	-1	-1	-1	-1	NA	NA	NA	NA	NA	NA	NA	NA	NA	NA	NA	NA	NA	NA	NA
ZNF83_chr19_53116939_C_T	ZNF83	zinc finger protein 83	ZNF83 E293E	16	BLCA	No	ACT	synonymous_variant	Silent	c.879G>A	p.E293=	gaG/gaA	C	T	NA	NA	NA	NA	No	GACCTTGCCACACTCATTACATTTG	NA	Yes	1.69	NA	0.44	1	-1	1	-1	-1	1	1	-1	-1	NA	NA	NA	NA	NA	NA	NA	NA	NA	NA	NA	NA	NA	NA	NA
ZNF83_chr19_53116940_T_A	ZNF83	zinc finger protein 83	ZNF83 E293V	16	BLCA	No	CTC	missense_variant	Missense_Mutation	c.878A>T	p.E293V	gAg/gTg	T	A	NA	NA	NA	NA	No	ACCTTGCCACACTCATTACATTTGT	NA	No	NA	NA	0.44	1	-1	1	-1	-1	1	1	-1	-1	NA	NA	NA	NA	NA	NA	NA	NA	NA	NA	NA	NA	NA	NA	NA
FGFR3_chr4_1806099_A_G	FGFR3	fibroblast growth factor receptor 3	FGFR3 Y373C	15	BLCA	No	TAT	missense_variant	Missense_Mutation	c.1118A>G	p.Y373C	tAt/tGt	A	G	NA	NA	NA	NA	No	CGGGCAGTGTGTATGCAGGCATCCT	NA	Yes	-1.37	NA	0.89	1	1	1	-1	1	1	1	1	1	oncogene_BCa	NA	oncogene, fusion	Mis, T	NA	NA	NA	NA	NA	NA	NA	NA	NA	NA	NA
ZNF83_chr19_53117017_T_G	ZNF83	zinc finger protein 83	ZNF83 G267G	12	BLCA	No	TTC	synonymous_variant	Silent	c.801A>C	p.G267=	ggA/ggC	T	G	NA	NA	NA	NA	No	ATGGAAGACCTTTCCACATACATTA	NA	No	NA	NA	0.44	1	-1	1	-1	-1	1	1	-1	-1	NA	NA	NA	NA	NA	NA	NA	NA	NA	NA	NA	NA	NA	NA	NA
ERCC2_chr19_45867687_T_C	ERCC2	ERCC excision repair 2, TFIIH core complex helicase subunit	ERCC2 N238S	11	BLCA	No	GTT	missense_variant	Missense_Mutation	c.713A>G	p.N238S	aAc/aGc	T	C	NA	NA	NA	NA	No	CCCTCACCAATGTTGTGGGCCTCGT	NA	Yes	-1.19	NA	0	-1	-1	-1	-1	-1	-1	-1	-1	-1	oncogene_BCa	NA	TSG	Mis, N, F, S	NA	NA	NA	NA	NA	NA	NA	NA	NA	NA	NA
HRAS_chr11_533874_T_C	HRAS	HRas proto-oncogene, GTPase	HRAS Q61R	8	BLCA	No	CTG	missense_variant	Missense_Mutation	c.182A>G	p.Q61R	cAg/cGg	T	C	NA	NA	NA	NA	No	CTGTACTCCTCCTGGCCGGCGGTAT	NA	Yes	-0.89	NA	0	-1	-1	-1	-1	-1	-1	-1	-1	-1	oncogene_BCa	NA	oncogene	Mis	NA	NA	NA	NA	NA	NA	NA	NA	NA	NA	NA
FGFR3_chr4_1806089_G_T	FGFR3	fibroblast growth factor receptor 3	FGFR3 G370C	7	BLCA	No	GGG	missense_variant	Missense_Mutation	c.1108G>T	p.G370C	Ggc/Tgc	G	T	NA	NA	NA	NA	No	GCTGACGAGGCGGGCAGTGTGTATG	NA	Yes	-1.37	NA	0.89	1	1	1	-1	1	1	1	1	1	oncogene_BCa	NA	oncogene, fusion	Mis, T	NA	NA	NA	NA	NA	NA	NA	NA	NA	NA	NA
FGFR3_chr4_1803564_C_T	FGFR3	fibroblast growth factor receptor 3	FGFR3 R248C	7	BLCA	No	GCG	missense_variant,splice_region_variant	Missense_Mutation	c.742C>T	p.R248C	Cgc/Tgc	C	T	NA	NA	NA	NA	No	GCCCCCACAGAGCGCTCCCCGCACC	NA	No	NA	NA	0.78	1	1	1	-1	1	1	1	-1	1	oncogene_BCa	Yes	oncogene, fusion	Mis, T	NA	NA	NA	NA	NA	NA	NA	NA	NA	NA	NA
KRTAP5-10_chr11_71276948_T_C	KRTAP5-10	keratin associated protein 5-10	KRTAP5-10 G105G	5	BLCA	No	GTT	synonymous_variant	Silent	c.315T>C	p.G105=	ggT/ggC	T	C	NA	NA	NA	NA	No	GGGGGGCTGTGGTTCTTGTGGGGGC	NA	Yes	0.98	NA	0.22	1	-1	-1	-1	-1	-1	-1	1	-1	NA	NA	NA	NA	NA	NA	NA	NA	NA	NA	NA	NA	NA	NA	NA
TP53_chr17_7577094_G_A	TP53	tumor protein p53	TP53 R282W	4	BLCA	No	CGG	missense_variant	Missense_Mutation	c.844C>T	p.R282W	Cgg/Tgg	G	A	NA	NA	NA	NA	No	CCTCTGTGCGCCGGTCTCTCCCAGG	NA	No	NA	NA	1	1	1	1	1	1	1	1	1	1	possible TSG_BCa	Yes	oncogene, TSG, fusion	Mis, N, F, T	NA	NA	NA	NA	NA	NA	NA	NA	NA	NA	NA
GNA13_chr17_63010911_T_C	GNA13	G protein subunit alpha 13	GNA13 R200G	4	BLCA	No	CTG	missense_variant	Missense_Mutation	c.598A>G	p.R200G	Aga/Gga	T	C	NA	NA	NA	NA	No	TGGTGGGTCTTCTGGCAAGCAGAAT	NA	No	NA	NA	0.89	1	1	-1	1	1	1	1	1	1	oncogene_BCa	NA	NA	NA	NA	NA	NA	NA	NA	NA	NA	NA	NA	NA	NA
ZNF91_chr19_23544867_T_C	ZNF91	zinc finger protein 91	ZNF91 H305R	4	BLCA	No	ATG	missense_variant	Missense_Mutation	c.914A>G	p.H305R	cAt/cGt	T	C	NA	NA	NA	NA	No	AGGGTTGAAGAATGGCTAAAAGCTT	NA	No	NA	NA	0.56	1	1	-1	1	-1	-1	1	1	-1	NA	NA	NA	NA	NA	NA	NA	NA	NA	NA	NA	NA	NA	NA	NA
TP53_chr17_7578406_C_T	TP53	tumor protein p53	TP53 R175H	6	BLCA	No	GCG	missense_variant	Missense_Mutation	c.524G>A	p.R175H	cGc/cAc	C	T	NA	NA	NA	NA	No	TGGTGGGGGCAGCGCCTCACAACCT	NA	Yes	-3.35	NA	1	1	1	1	1	1	1	1	1	1	possible TSG_BCa	Yes	oncogene, TSG, fusion	Mis, N, F, T	NA	NA	NA	NA	NA	NA	NA	NA	NA	NA	NA
ERBB4_chr2_212248402_A_C	ERBB4	erb-b2 receptor tyrosine kinase 4	ERBB4 S1289A	12	BLCA	No	GAG	missense_variant	Missense_Mutation	c.3865T>G	p.S1289A	Tcc/Gcc	A	C	NA	NA	NA	NA	No	CTGGCTTCAGGGAGAACTCAGAGAG	NA	Yes	-1.15	NA	0.44	-1	1	1	-1	-1	1	1	-1	-1	oncogene_PANCAN	NA	oncogene, TSG	Mis, N	NA	NA	NA	NA	NA	NA	NA	NA	NA	NA	NA
TBC1D12_chr10_96162368_C_T	TBC1D12	TBC1 domain family member 12	TBC1D12 *1*	9	BLCA	No	CCA	5_prime_UTR_variant	5'UTR	c.-3C>T	*1*	NA	C	T	NA	NA	NA	NA	No	GCCACCCACCCCCAGATGGTGGGTC	NA	Yes	-6.81	NA	0.78	1	-1	-1	1	1	1	1	1	1	NA	NA	NA	NA	NA	NA	NA	NA	NA	NA	NA	NA	NA	NA	NA
ACTB_chr7_5568242_C_T	ACTB	actin beta	ACTB G158R	8	BLCA	No	CCG	missense_variant	Missense_Mutation	c.472G>A	p.G158R	Ggg/Agg	C	T	NA	NA	NA	NA	No	TGTGGGTGACCCCGTCACCGGAGTC	NA	Yes	-4.54	NA	0	-1	-1	-1	-1	-1	-1	-1	-1	-1	NA	NA	NA	NA	NA	NA	NA	NA	NA	NA	NA	NA	NA	NA	NA
FBXW7_chr4_153247289_G_C	FBXW7	F-box and WD repeat domain containing 7	FBXW7 R505G	8	BLCA	No	CGG	missense_variant	Missense_Mutation	c.1513C>G	p.R505G	Cgc/Ggc	G	C	NA	NA	NA	NA	No	ATTGAACACAGCGGACTGCTGCAAC	NA	Yes	-3.86	NA	0.44	-1	-1	-1	-1	1	-1	1	1	1	TSG_BCa;oncogene/TSG both possible_PANCAN	Yes	TSG	Mis, N, D, F	NA	NA	NA	NA	NA	NA	NA	NA	NA	NA	NA
PIK3CA_chr3_178952085_A_G	PIK3CA	phosphatidylinositol-4,5-bisphosphate 3-kinase catalytic subunit alpha	PIK3CA H1047R	8	BLCA	No	CAT	missense_variant	Missense_Mutation	c.3140A>G	p.H1047R	cAt/cGt	A	G	NA	NA	NA	NA	No	TGAATGATGCACATCATGGTGGCTG	NA	No	NA	NA	0	-1	-1	-1	-1	-1	-1	-1	-1	-1	oncogene_BCa	NA	oncogene	Mis	NA	NA	NA	NA	NA	NA	NA	NA	NA	NA	NA
ZNF83_chr19_53116949_T_C	ZNF83	zinc finger protein 83	ZNF83 K290R	7	BLCA	No	TTT	missense_variant	Missense_Mutation	c.869A>G	p.K290R	aAa/aGa	T	C	NA	NA	NA	NA	No	CACTCATTACATTTGTAAGGTTTCT	NA	Yes	-0.98	NA	0.44	1	-1	1	-1	-1	1	1	-1	-1	NA	NA	NA	NA	NA	NA	NA	NA	NA	NA	NA	NA	NA	NA	NA
HRAS_chr11_534286_C_G	HRAS	HRas proto-oncogene, GTPase	HRAS G13R	6	BLCA	No	CCG	missense_variant	Missense_Mutation	c.37G>C	p.G13R	Ggt/Cgt	C	G	NA	NA	NA	NA	No	TCTTGCCCACACCGCCGGCGCCCAC	NA	Yes	-1	NA	0	-1	-1	-1	-1	-1	-1	-1	-1	-1	oncogene_BCa	Yes	oncogene	Mis	NA	NA	NA	NA	NA	NA	NA	NA	NA	NA	NA
AHNAK_chr11_62296070_A_G	AHNAK	AHNAK nucleoprotein	AHNAK V1940A	6	BLCA	No	CAC	missense_variant	Missense_Mutation	c.5819T>C	p.V1940A	gTg/gCg	A	G	NA	NA	NA	NA	No	ACCGACACATCCACATCCCCTTTGA	NA	No	NA	NA	0.11	-1	-1	-1	-1	-1	-1	1	-1	-1	NA	NA	NA	NA	NA	NA	NA	NA	NA	NA	NA	NA	NA	NA	NA
AC018720.10_chr7_75130895_C_T	AC018720.10	NA	AC018720.10	6	BLCA	No	CCG	non_coding_transcript_exon_variant	RNA	n.906C>T	NA	NA	C	T	NA	NA	NA	NA	No	GTTCCATGAACCCGAGGGCCAGGAA	NA	Yes	-0.66	NA	1	1	1	1	1	1	1	1	1	1	NA	NA	NA	NA	NA	NA	NA	NA	NA	NA	NA	NA	NA	NA	NA
CD209_chr19_7810561_G_A	CD209	CD209 molecule	CD209 T197T	6	BLCA	No	GGG	synonymous_variant	Silent	c.591C>T	p.T197=	acC/acT	G	A	NA	NA	NA	NA	No	AGCCTTCAGCCGGGTCAGCTCCTGG	NA	No	NA	NA	0.44	1	1	1	1	-1	-1	-1	-1	-1	NA	NA	NA	Mis	NA	NA	NA	NA	NA	NA	NA	NA	NA	NA	NA
ZNF83_chr19_53116885_A_G	ZNF83	zinc finger protein 83	ZNF83 H311H	6	BLCA	No	TAT	synonymous_variant	Silent	c.933T>C	p.H311=	caT/caC	A	G	NA	NA	NA	NA	No	TTTCTCTCCAGTATGAATTCTCCAG	NA	Yes	-0.34	NA	0.44	1	-1	1	-1	-1	1	1	-1	-1	NA	NA	NA	NA	NA	NA	NA	NA	NA	NA	NA	NA	NA	NA	NA
TP53_chr17_7577121_G_A	TP53	tumor protein p53	TP53 R273C	5	BLCA	No	CGC	missense_variant	Missense_Mutation	c.817C>T	p.R273C	Cgt/Tgt	G	A	NA	NA	NA	NA	No	AGGCACAAACACGCACCTCAAAGCT	NA	No	NA	NA	1	1	1	1	1	1	1	1	1	1	possible TSG_BCa	Yes	oncogene, TSG, fusion	Mis, N, F, T	NA	NA	NA	NA	NA	NA	NA	NA	NA	NA	NA
HRAS_chr11_533874_T_A	HRAS	HRas proto-oncogene, GTPase	HRAS Q61L	5	BLCA	No	CTG	missense_variant	Missense_Mutation	c.182A>T	p.Q61L	cAg/cTg	T	A	NA	NA	NA	NA	No	CTGTACTCCTCCTGGCCGGCGGTAT	NA	Yes	-0.89	NA	0	-1	-1	-1	-1	-1	-1	-1	-1	-1	oncogene_BCa	Yes	oncogene	Mis	NA	NA	NA	NA	NA	NA	NA	NA	NA	NA	NA
TP53_chr17_7577085_C_A	TP53	tumor protein p53	TP53 E285*	5	BLCA	No	TCT	stop_gained	Nonsense_Mutation	c.853G>T	p.E285*	Gag/Tag	C	A	NA	NA	NA	NA	No	GATTCTCTTCCTCTGTGCGCCGGTC	NA	Yes	0.93	NA	1	1	1	1	1	1	1	1	1	1	possible TSG_BCa	Yes	oncogene, TSG, fusion	Mis, N, F, T	NA	NA	NA	NA	NA	NA	NA	NA	NA	NA	NA
PIK3CA_chr3_178952085_A_T	PIK3CA	phosphatidylinositol-4,5-bisphosphate 3-kinase catalytic subunit alpha	PIK3CA H1047L	5	BLCA	No	CAT	missense_variant	Missense_Mutation	c.3140A>T	p.H1047L	cAt/cTt	A	T	NA	NA	NA	NA	No	TGAATGATGCACATCATGGTGGCTG	NA	No	NA	NA	0	-1	-1	-1	-1	-1	-1	-1	-1	-1	oncogene_BCa	NA	oncogene	Mis	NA	NA	NA	NA	NA	NA	NA	NA	NA	NA	NA
ERBB2_chr17_37868208_C_A	ERBB2	erb-b2 receptor tyrosine kinase 2	ERBB2 S310Y	5	BLCA	No	TCC	missense_variant	Missense_Mutation	c.929C>A	p.S310Y	tCc/tAc	C	A	NA	NA	NA	NA	No	CGGACGTGGGATCCTGCACCCTCGT	NA	Yes	-4.23	NA	0.67	-1	1	-1	-1	1	1	1	1	1	oncogene_BCa	NA	oncogene, fusion	A, Mis, O	NA	NA	NA	NA	NA	NA	NA	NA	NA	NA	NA
KRAS_chr12_25398285_C_A	KRAS	KRAS proto-oncogene, GTPase	KRAS G12C	5	BLCA	No	CCA	missense_variant	Missense_Mutation	c.34G>T	p.G12C	Ggt/Tgt	C	A	NA	NA	NA	NA	No	TGCCTACGCCACCAGCTCCAACTAC	NA	Yes	-0.6	NA	0.33	1	-1	1	1	-1	-1	-1	-1	-1	oncogene_BCa	NA	oncogene	Mis	NA	NA	NA	NA	NA	NA	NA	NA	NA	NA	NA
ERBB3_chr12_56478854_G_T	ERBB3	erb-b2 receptor tyrosine kinase 3	ERBB3 V104L	5	BLCA	No	CGT	missense_variant	Missense_Mutation	c.310G>T	p.V104L	Gtg/Ttg	G	T	NA	NA	NA	NA	No	CCCAACCTCCGCGTGGTGCGAGGGA	NA	Yes	-3.93	NA	0.11	-1	-1	-1	-1	-1	-1	1	-1	-1	oncogene_BCa	NA	oncogene	Mis, N	NA	NA	NA	NA	NA	NA	NA	NA	NA	NA	NA
ERBB3_chr12_56481649_T_G	ERBB3	erb-b2 receptor tyrosine kinase 3	ERBB3 H228Q	5	BLCA	No	ATG	missense_variant	Missense_Mutation	c.684T>G	p.H228Q	caT/caG	T	G	NA	NA	NA	NA	No	CCAGTGCTGCCATGATGAGTGTGCC	NA	No	NA	NA	0.11	-1	-1	-1	-1	-1	-1	1	-1	-1	oncogene_BCa	NA	oncogene	Mis, N	NA	NA	NA	NA	NA	NA	NA	NA	NA	NA	NA
ANKRD30A_chr10_37430948_C_G	ANKRD30A	ankyrin repeat domain 30A	ANKRD30A P319A	5	BLCA	No	GCC	missense_variant	Missense_Mutation	c.955C>G	p.P319A	Cca/Gca	C	G	NA	NA	NA	NA	No	AAATTTACGTGGCCAGCAAAAGGAA	NA	No	NA	NA	0.67	1	-1	1	1	1	-1	-1	1	1	NA	NA	NA	NA	NA	NA	NA	NA	NA	NA	NA	NA	NA	NA	NA
ERBB4_chr2_212488728_T_C	ERBB4	erb-b2 receptor tyrosine kinase 4	ERBB4 Q707Q	5	BLCA	No	CTT	synonymous_variant	Silent	c.2121A>G	p.Q707=	caA/caG	T	C	NA	NA	NA	NA	No	ACGAAGTTGAGCTTGATTGGGTGCT	NA	No	NA	NA	0.56	-1	1	1	1	-1	1	1	-1	-1	oncogene_PANCAN	NA	oncogene, TSG	Mis, N	NA	NA	NA	NA	NA	NA	NA	NA	NA	NA	NA
ZNF721_chr4_436647_C_T	ZNF721	zinc finger protein 721	ZNF721 A537T	5	BLCA	No	GCT	missense_variant	Missense_Mutation	c.1609G>A	p.A537T	Gcc/Acc	C	T	NA	NA	NA	NA	No	ACTGTCTAAAGGCTTTGCCACATAC	NA	No	NA	NA	0.11	1	-1	-1	-1	-1	-1	-1	-1	-1	NA	NA	NA	NA	NA	NA	NA	NA	NA	NA	NA	NA	NA	NA	NA
ZAN_chr7_100350466_C_T	ZAN	zonadhesin (gene/pseudogene)	ZAN P913L	5	BLCA	No	CCC	missense_variant	Missense_Mutation	c.2738C>T	p.P913L	cCc/cTc	C	T	NA	NA	NA	NA	No	CCCCAGAAAAACCCACCATCTCCAC	NA	Yes	0.56	NA	0.56	1	1	1	1	-1	1	-1	-1	-1	NA	NA	NA	NA	NA	NA	NA	NA	NA	NA	NA	NA	NA	NA	NA
NRAS_chr1_115256529_T_C	NRAS	NRAS proto-oncogene, GTPase	NRAS Q61R	4	BLCA	No	TTG	missense_variant	Missense_Mutation	c.182A>G	p.Q61R	cAa/cGa	T	C	NA	NA	NA	NA	No	CTGTACTCTTCTTGTCCAGCTGTAT	NA	Yes	0.91	NA	0.67	1	1	1	1	-1	1	1	-1	-1	oncogene_BCa	Yes	oncogene	Mis	NA	NA	NA	NA	NA	NA	NA	NA	NA	NA	NA
RB1_chr13_48947629_G_A	RB1	RB transcriptional corepressor 1	RB1 X405_splice	4	BLCA	No	CGT	splice_donor_variant	Splice_Site	c.1215+1G>A	p.X405_splice	NA	G	A	NA	NA	NA	NA	No	TCCTATTTTAACGTAAGCCATATAT	NA	No	NA	NA	0.67	-1	1	-1	-1	1	1	1	1	1	TSG_BCa	NA	TSG	D, Mis, N, F, S	NA	NA	NA	NA	NA	NA	NA	NA	NA	NA	NA
TP53_chr17_7574021_C_A	TP53	tumor protein p53	TP53 E336*	4	BLCA	No	TCA	stop_gained	Nonsense_Mutation	c.1006G>T	p.E336*	Gag/Tag	C	A	NA	NA	NA	NA	No	TCTCGAAGCGCTCACGCCCACGGAT	NA	Yes	-2.8	NA	1	1	1	1	1	1	1	1	1	1	possible TSG_BCa	NA	oncogene, TSG, fusion	Mis, N, F, T	NA	NA	NA	NA	NA	NA	NA	NA	NA	NA	NA
FGFR3_chr4_1807889_A_G	FGFR3	fibroblast growth factor receptor 3	FGFR3 K650E	4	BLCA	No	GAA	missense_variant	Missense_Mutation	c.1948A>G	p.K650E	Aag/Gag	A	G	NA	NA	NA	NA	No	GACTACTACAAGAAGACGACCAACG	NA	No	NA	NA	0.89	1	1	1	-1	1	1	1	1	1	oncogene_BCa	NA	oncogene, fusion	Mis, T	NA	NA	NA	NA	NA	NA	NA	NA	NA	NA	NA
ERBB2_chr17_37879658_G_A	ERBB2	erb-b2 receptor tyrosine kinase 2	ERBB2 R678Q	4	BLCA	No	CGG	missense_variant	Missense_Mutation	c.2033G>A	p.R678Q	cGg/cAg	G	A	NA	NA	NA	NA	No	TCATCAAGCGACGGCAGCAGAAGAT	NA	Yes	-1.04	NA	0.78	-1	1	1	-1	1	1	1	1	1	oncogene_BCa	NA	oncogene, fusion	A, Mis, O	NA	NA	NA	NA	NA	NA	NA	NA	NA	NA	NA
FGFR3_chr4_1806092_A_T	FGFR3	fibroblast growth factor receptor 3	FGFR3 S371C	4	BLCA	No	CAG	missense_variant	Missense_Mutation	c.1111A>T	p.S371C	Agt/Tgt	A	T	NA	NA	NA	NA	No	GACGAGGCGGGCAGTGTGTATGCAG	NA	No	NA	NA	0.89	1	1	1	-1	1	1	1	1	1	oncogene_BCa	NA	oncogene, fusion	Mis, T	NA	NA	NA	NA	NA	NA	NA	NA	NA	NA	NA
TP53_chr17_7577539_G_A	TP53	tumor protein p53	TP53 R248W	4	BLCA	No	CGG	missense_variant	Missense_Mutation	c.742C>T	p.R248W	Cgg/Tgg	G	A	NA	NA	NA	NA	No	GGATGGGCCTCCGGTTCATGCCGCC	NA	No	NA	NA	1	1	1	1	1	1	1	1	1	1	possible TSG_BCa	Yes	oncogene, TSG, fusion	Mis, N, F, T	NA	NA	NA	NA	NA	NA	NA	NA	NA	NA	NA
HRAS_chr11_534288_C_T	HRAS	HRas proto-oncogene, GTPase	HRAS G12D	4	BLCA	No	GCC	missense_variant	Missense_Mutation	c.35G>A	p.G12D	gGc/gAc	C	T	NA	NA	NA	NA	No	TTGCCCACACCGCCGGCGCCCACCA	NA	Yes	-1	NA	0	-1	-1	-1	-1	-1	-1	-1	-1	-1	oncogene_BCa	NA	oncogene	Mis	NA	NA	NA	NA	NA	NA	NA	NA	NA	NA	NA
NBPF3_chr1_21806606_T_G	NBPF3	NBPF member 3	NBPF3 F424C	4	BLCA	No	TTT	missense_variant	Missense_Mutation	c.1271T>G	p.F424C	tTt/tGt	T	G	NA	NA	NA	NA	No	CACTGGATAGATTTTATTCAACTCC	NA	No	NA	NA	0.89	1	1	1	1	-1	1	1	1	1	NA	NA	NA	NA	NA	NA	NA	NA	NA	NA	NA	NA	NA	NA	NA
HRAS_chr11_533875_G_T	HRAS	HRas proto-oncogene, GTPase	HRAS Q61K	4	BLCA	No	TGG	missense_variant	Missense_Mutation	c.181C>A	p.Q61K	Cag/Aag	G	T	NA	NA	NA	NA	No	TGTACTCCTCCTGGCCGGCGGTATC	NA	Yes	-0.89	NA	0	-1	-1	-1	-1	-1	-1	-1	-1	-1	oncogene_BCa	Yes	oncogene	Mis	NA	NA	NA	NA	NA	NA	NA	NA	NA	NA	NA
HRAS_chr11_534289_C_T	HRAS	HRas proto-oncogene, GTPase	HRAS G12S	4	BLCA	No	CCG	missense_variant	Missense_Mutation	c.34G>A	p.G12S	Ggc/Agc	C	T	NA	NA	NA	NA	No	TGCCCACACCGCCGGCGCCCACCAC	NA	Yes	-0.9	NA	0	-1	-1	-1	-1	-1	-1	-1	-1	-1	oncogene_BCa	NA	oncogene	Mis	NA	NA	NA	NA	NA	NA	NA	NA	NA	NA	NA
ZNF721_chr4_436574_T_A	ZNF721	zinc finger protein 721	ZNF721 E561V	4	BLCA	No	TTC	missense_variant	Missense_Mutation	c.1682A>T	p.E561V	gAa/gTa	T	A	NA	NA	NA	NA	No	GTTTTGCCACATTCTTCACATGTGT	NA	Yes	-2.09	NA	0.11	1	-1	-1	-1	-1	-1	-1	-1	-1	NA	NA	NA	NA	NA	NA	NA	NA	NA	NA	NA	NA	NA	NA	NA
ZNF479_chr7_57187725_G_T	ZNF479	zinc finger protein 479	ZNF479 T466K	4	BLCA	No	TGT	missense_variant	Missense_Mutation	c.1397C>A	p.T466K	aCa/aAa	G	T	NA	NA	NA	NA	No	CATTCTTCACATGTGTAGGGTCTCT	NA	Yes	-0.12	NA	0.89	1	1	1	1	1	1	1	1	-1	NA	NA	NA	Mis	NA	NA	NA	NA	NA	NA	NA	NA	NA	NA	NA
NR3C2_chr4_149075976_T_G	NR3C2	nuclear receptor subfamily 3 group C member 2	NR3C2 P697P	4	BLCA	No	GTG	synonymous_variant	Silent	c.2091A>C	p.P697=	ccA/ccC	T	G	NA	NA	NA	NA	No	CGGGGGTGGGGGTGGGGGTGGGGGC	NA	No	NA	NA	1	1	1	1	1	1	1	1	1	1	NA	NA	NA	NA	NA	NA	NA	NA	NA	NA	NA	NA	NA	NA	NA
FAM47C_chrX_37027156_C_G	FAM47C	family with sequence similarity 47 member C	FAM47C Q225E	4	BLCA	No	ACA	missense_variant	Missense_Mutation	c.673C>G	p.Q225E	Cag/Gag	C	G	NA	NA	NA	NA	No	CATCTCCGCCCACAGCCTCCCAAGA	NA	Yes	-0.39	NA	0	-1	-1	-1	-1	-1	-1	-1	-1	-1	NA	NA	NA	Mis	NA	NA	NA	NA	NA	NA	NA	NA	NA	NA	NA
STK39_chr2_169020276_T_C	STK39	serine/threonine kinase 39	STK39 Y182C	4	BLCA	No	ATA	missense_variant	Missense_Mutation	c.545A>G	p.Y182C	tAt/tGt	T	C	NA	NA	NA	NA	No	TTTCTGTGTAGATAGTCTAAGCCTT	NA	Yes	-0.17	NA	0	-1	-1	-1	-1	-1	-1	-1	-1	-1	NA	NA	NA	NA	NA	NA	NA	NA	NA	NA	NA	NA	NA	NA	NA
ANKRD30A_chr10_37431050_G_C	ANKRD30A	ankyrin repeat domain 30A	ANKRD30A A353P	4	BLCA	No	GGC	missense_variant	Missense_Mutation	c.1057G>C	p.A353P	Gca/Cca	G	C	NA	NA	NA	NA	No	AAATTTACGTGGGCAGCAAAAGGAA	NA	Yes	0.78	NA	0.56	-1	-1	1	1	1	-1	-1	1	1	NA	NA	NA	NA	NA	NA	NA	NA	NA	NA	NA	NA	NA	NA	NA
ZNF443_chr19_12541141_C_T	ZNF443	zinc finger protein 443	ZNF443 P615P	4	BLCA	No	ACG	synonymous_variant	Silent	c.1845G>A	p.P615=	ccG/ccA	C	T	NA	NA	NA	NA	No	CTTACATTCATACGGGTTCTCTCCA	NA	No	NA	NA	0.22	-1	-1	-1	-1	-1	1	-1	-1	1	NA	NA	NA	NA	NA	NA	NA	NA	NA	NA	NA	NA	NA	NA	NA
MAP4_chr3_47958144_A_G	MAP4	microtubule associated protein 4	MAP4 A391A	4	BLCA	No	GAG	synonymous_variant	Silent	c.1173T>C	p.A391=	gcT/gcC	A	G	NA	NA	NA	NA	No	GTCCTTGGAAGGAGCCAAGTCCATT	NA	Yes	-3.24	NA	1	1	1	1	1	1	1	1	1	1	NA	NA	NA	NA	NA	NA	NA	NA	NA	NA	NA	NA	NA	NA	NA
ZNF721_chr4_437235_T_C	ZNF721	zinc finger protein 721	ZNF721 T341A	4	BLCA	No	GTT	missense_variant	Missense_Mutation	c.1021A>G	p.T341A	Acc/Gcc	T	C	NA	NA	NA	NA	No	ACTGTCTAAAGGTTTTGCCACATTC	NA	Yes	-0.84	NA	0.22	-1	-1	-1	-1	-1	-1	-1	1	1	NA	NA	NA	NA	NA	NA	NA	NA	NA	NA	NA	NA	NA	NA	NA
FMN2_chr1_240371436_T_C	FMN2	formin 2	FMN2 P1108P	4	BLCA	No	CTC	synonymous_variant	Silent	c.3324T>C	p.P1108=	ccT/ccC	T	C	NA	NA	NA	NA	No	AGTGGGCATACCTCCTCCGCCCCCT	NA	Yes	-3.24	NA	0.44	-1	1	1	1	-1	1	-1	-1	-1	NA	NA	NA	NA	NA	NA	NA	NA	NA	NA	NA	NA	NA	NA	NA
NOTCH2_chr1_120611960_C_T	NOTCH2	notch 2	NOTCH2 A21T	4	BLCA	No	GCC	missense_variant	Missense_Mutation	c.61G>A	p.A21T	Gcc/Acc	C	T	NA	NA	NA	NA	No	CATGCGCGGGGGCCGCGCAGCACAG	NA	No	NA	NA	0	-1	-1	-1	-1	-1	-1	-1	-1	-1	NA	NA	oncogene, TSG	N, F, Mis	NA	NA	NA	NA	NA	NA	NA	NA	NA	NA	NA
ESRRA_chr11_64083300_G_A	ESRRA	estrogen related receptor alpha	ESRRA A378A	4	BLCA	No	CGG	synonymous_variant	Silent	c.1134G>A	p.A378=	gcG/gcA	G	A	NA	NA	NA	NA	No	GCGGCGGCGGGCGGGCAGGCTGCTG	NA	Yes	-3.63	NA	0.56	1	1	1	1	-1	-1	-1	1	-1	NA	NA	NA	NA	NA	NA	NA	NA	NA	NA	NA	NA	NA	NA	NA
[truncated: 4 more columns]

## Sheet: BCa Datasets & APOBEC fraction
Sample.ID	Cancer_Type	Center	Tumor_class	Overall APOBEC (S2+S13) fraction score	APOBEC_S2 fraction score	APOBEC_S13 fraction score
868	BLCA	Knowles UK	NMIBC	0.287472	0.183411	0.104062
985	BLCA	Knowles UK	NMIBC	0.0490686	0.0279098	0.0211588
1017	BLCA	Knowles UK	NMIBC	0.0974477	0.0220702	0.0753775
1058	BLCA	Knowles UK	NMIBC	0.0226853	0.0102487	0.0124366
1063	BLCA	Knowles UK	NMIBC	0.515768	0.19104	0.324728
1117	BLCA	Knowles UK	NMIBC	0.0722191	0.0451084	0.0271107
1142	BLCA	Knowles UK	NMIBC	0.157011	0.0571477	0.0998637
1144	BLCA	Knowles UK	NMIBC	0.424743	0.191182	0.23356
1177	BLCA	Knowles UK	NMIBC	0.0917055	0.0750973	0.0166081
1185	BLCA	Knowles UK	NMIBC	0.159171	0.0786861	0.0804853
1213	BLCA	Knowles UK	NMIBC	0.615613	0.316052	0.299561
1214	BLCA	Knowles UK	NMIBC	0.234019	0.0869873	0.147032
1238	BLCA	Knowles UK	NMIBC	0.288736	0.100055	0.188681
1272	BLCA	Knowles UK	NMIBC	0.673466	0.325481	0.347985
1273	BLCA	Knowles UK	NMIBC	0.268833	0.123244	0.145589
1283	BLCA	Knowles UK	NMIBC	0.630645	0.313601	0.317044
1305	BLCA	Knowles UK	NMIBC	0.704059	0.306925	0.397134
1307	BLCA	Knowles UK	NMIBC	0.332622	0.0915912	0.241031
1361	BLCA	Knowles UK	NMIBC	0.412154	0.202764	0.20939
1385	BLCA	Knowles UK	NMIBC	0.0508635	0.0268679	0.0239956
1417	BLCA	Knowles UK	NMIBC	0.196243	0.0771811	0.119062
1467	BLCA	Knowles UK	NMIBC	0.192013	0.0396445	0.152369
1474	BLCA	Knowles UK	NMIBC	0.639915	0.21212	0.427795
1838	BLCA	Knowles UK	NMIBC	0.0559376	0.0389865	0.0169511
B10	BLCA	BGI	MIBC	0.49326	0.293375	0.199885
B100	BLCA	BGI	NMIBC	0.048897	0.0271748	0.0217223
B101	BLCA	BGI	NMIBC	0.487599	0.462638	0.0249606
B102	BLCA	BGI	NMIBC	0.0500589	0.025265	0.0247939
B103	BLCA	BGI	NMIBC	0.155594	0.125963	0.0296311
B104	BLCA	BGI	MIBC	0.0402389	0.0236523	0.0165866
B104-0	BLCA	BGI	NMIBC	0.714694	0.295892	0.418801
B105	BLCA	BGI	MIBC	0.216365	0.0411043	0.175261
B105-0	BLCA	BGI	MIBC	0.49396	0.472309	0.0216514
B105-1	BLCA	BGI	MIBC	0.0942437	0.0489817	0.045262
B106	BLCA	BGI	MIBC	0.274691	0.263525	0.0111652
B107	BLCA	BGI	MIBC	0.467909	0.122738	0.345171
B109	BLCA	BGI	NMIBC	0.618794	0.27304	0.345753
B11	BLCA	BGI	MIBC	0.050312	0.0250941	0.0252179
B110	BLCA	BGI	NMIBC	0.0503125	0.036974	0.0133384
B111	BLCA	BGI	NMIBC	0.162582	0.107155	0.0554261
B112	BLCA	BGI	MIBC	0.0459452	0.0194541	0.0264911
B114	BLCA	BGI	NMIBC	0.134231	0.0270483	0.107182
B13	BLCA	BGI	MIBC	0.291133	0.0716786	0.219454
B14	BLCA	BGI	MIBC	0.107972	0.0531407	0.054831
B15	BLCA	BGI	MIBC	0.145294	0.030802	0.114492
B16	BLCA	BGI	NMIBC	0.0311739	0.0180237	0.0131502
B18	BLCA	BGI	NMIBC	0.226022	0.159747	0.0662751
B19	BLCA	BGI	MIBC	0.0553331	0.0307101	0.024623
B21	BLCA	BGI	MIBC	0.417715	0.102261	0.315454
B22	BLCA	BGI	MIBC	0.543629	0.404952	0.138678
B23	BLCA	BGI	NMIBC	0.289597	0.152323	0.137273
B24	BLCA	BGI	MIBC	0.0990363	0.0407549	0.0582814
B25	BLCA	BGI	MIBC	0.0397848	0.020144	0.0196409
B34	BLCA	BGI	MIBC	0.363971	0.259577	0.104394
B35	BLCA	BGI	NMIBC	0.314598	0.192798	0.1218
B37	BLCA	BGI	MIBC	0.568888	0.328512	0.240376
B41	BLCA	BGI	MIBC	0.0459118	0.0230411	0.0228707
B43	BLCA	BGI	MIBC	0.0499081	0.0250606	0.0248475
B45	BLCA	BGI	NMIBC	0.0458409	0.0282557	0.0175852
B47	BLCA	BGI	MIBC	0.263847	0.247745	0.0161026
B5	BLCA	BGI	MIBC	0.468798	0.2149	0.253898
B50	BLCA	BGI	MIBC	0.046768	0.0215179	0.0252502
B52	BLCA	BGI	MIBC	0.325132	0.310755	0.014377
B54	BLCA	BGI	MIBC	0.262952	0.0674598	0.195492
B55	BLCA	BGI	MIBC	0.258921	0.0657459	0.193175
B56	BLCA	BGI	NMIBC	0.096014	0.0378278	0.0581863
B57	BLCA	BGI	MIBC	0.31082	0.108128	0.202692
B58	BLCA	BGI	MIBC	0.052428	0.0259133	0.0265148
B59	BLCA	BGI	MIBC	0.229053	0.21146	0.017593
B59-0	BLCA	BGI	MIBC	0.0826726	0.0410821	0.0415906
B59-1	BLCA	BGI	NMIBC	0.0444202	0.0236431	0.0207771
B59-3	BLCA	BGI	MIBC	0.310126	0.208521	0.101605
B60	BLCA	BGI	MIBC	0.645448	0.320431	0.325017
B61	BLCA	BGI	MIBC	0.173282	0.0665736	0.106709
B62-0	BLCA	BGI	NMIBC	0.0469033	0.02427	0.0226333
B63	BLCA	BGI	MIBC	0.197379	0.102167	0.0952119
B64	BLCA	BGI	NMIBC	0.33633	0.197997	0.138333
B65	BLCA	BGI	MIBC	0.523248	0.296311	0.226938
B66	BLCA	BGI	MIBC	0.624864	0.420251	0.204613
B66-0	BLCA	BGI	NMIBC	0.0496707	0.027792	0.0218787
B68	BLCA	BGI	MIBC	0.202573	0.143951	0.0586214
B70	BLCA	BGI	MIBC	0.537544	0.512549	0.0249947
B71	BLCA	BGI	MIBC	0.415944	0.23342	0.182524
B73	BLCA	BGI	NMIBC	0.0508609	0.0281666	0.0226942
B74	BLCA	BGI	MIBC	0.276331	0.254885	0.0214458
B77	BLCA	BGI	NMIBC	0.165119	0.0568443	0.108275
B78	BLCA	BGI	NMIBC	0.449799	0.147091	0.302707
B79	BLCA	BGI	MIBC	0.117893	0.0450716	0.0728214
B80	BLCA	BGI	MIBC	0.293053	0.197219	0.0958332
B80-0	BLCA	BGI	NMIBC	0.374812	0.133054	0.241758
B80-1	BLCA	BGI	MIBC	0.148749	0.0382163	0.110533
B80-11	BLCA	BGI	NMIBC	0.112211	0.0837537	0.028457
B80-13	BLCA	BGI	NMIBC	0.498015	0.187888	0.310127
B80-3	BLCA	BGI	MIBC	0.55614	0.164258	0.391882
B80-4	BLCA	BGI	NMIBC	0.0481848	0.0275505	0.0206343
B80-5	BLCA	BGI	NMIBC	0.183501	0.0388823	0.144619
B80-7	BLCA	BGI	MIBC	0.0411089	0.0208719	0.020237
B80-8	BLCA	BGI	MIBC	0.223799	0.0893333	0.134465
B81	BLCA	BGI	MIBC	0.0455454	0.0267667	0.0187788
B81-1	BLCA	BGI	MIBC	0.20505	0.098741	0.106309
B81-2	BLCA	BGI	MIBC	0.240133	0.147105	0.0930271
B82	BLCA	BGI	MIBC	0.443915	0.219446	0.224468
B83	BLCA	BGI	MIBC	0.276299	0.243684	0.0326149
B84	BLCA	BGI	NMIBC	0.473606	0.237363	0.236243
B85-0	BLCA	BGI	NMIBC	0.169376	0.0992865	0.0700891
B85-2	BLCA	BGI	NMIBC	0.074711	0.0290253	0.0456857
B86	BLCA	BGI	MIBC	0.632335	0.380749	0.251587
B87	BLCA	BGI	NMIBC	0.107066	0.0425294	0.0645368
B88	BLCA	BGI	MIBC	0.369595	0.129022	0.240572
B89-1	BLCA	BGI	MIBC	0.120919	0.0551973	0.0657215
B89-10	BLCA	BGI	NMIBC	0.334857	0.129446	0.205412
B89-11	BLCA	BGI	NMIBC	0.0601514	0.0302306	0.0299208
B89-12	BLCA	BGI	MIBC	0.215541	0.0601702	0.155371
B89-16	BLCA	BGI	NMIBC	0.353785	0.130997	0.222787
B89-3	BLCA	BGI	MIBC	0.145951	0.0656849	0.0802665
B89-4	BLCA	BGI	NMIBC	0.0716385	0.0279628	0.0436756
B89-5	BLCA	BGI	NMIBC	0.069477	0.0390974	0.0303795
B9	BLCA	BGI	MIBC	0.233118	0.0585269	0.174591
B90	BLCA	BGI	NMIBC	0.535718	0.225099	0.310619
B92	BLCA	BGI	MIBC	0.154672	0.0416967	0.112975
B96	BLCA	BGI	MIBC	0.321833	0.301048	0.0207846
B98	BLCA	BGI	MIBC	0.455548	0.189876	0.265672
B99	BLCA	BGI	NMIBC	0.0533072	0.0229463	0.0303609
DFCI-04_R	BLCA	Dana-Faber&MSK	MIBC	0.677005	0.231836	0.445169
DFCI-05_R	BLCA	Dana-Faber&MSK	MIBC	0.385381	0.15803	0.227351
DFCI-06_R	BLCA	Dana-Faber&MSK	MIBC	0.0425603	0.0167725	0.0257877
DFCI-07_R	BLCA	Dana-Faber&MSK	MIBC	0.178481	0.0249996	0.153482
DFCI-09_NR	BLCA	Dana-Faber&MSK	MIBC	0.41068	0.249478	0.161201
DFCI-21_NR	BLCA	Dana-Faber&MSK	MIBC	0.447912	0.298634	0.149277
DFCI-26_R	BLCA	Dana-Faber&MSK	MIBC	0.523953	0.188398	0.335555
DFCI-29_R	BLCA	Dana-Faber&MSK	MIBC	0.1047	0.0177414	0.0869586
DFCI-31_NR	BLCA	Dana-Faber&MSK	MIBC	0.512396	0.176393	0.336004
DFCI-32_R	BLCA	Dana-Faber&MSK	MIBC	0.491666	0.404331	0.0873357
DFCI-33_NR	BLCA	Dana-Faber&MSK	MIBC	0.714673	0.404926	0.309747
DFCI-34_NR	BLCA	Dana-Faber&MSK	MIBC	0.173048	0.0880562	0.0849915
DFCI-35_R	BLCA	Dana-Faber&MSK	MIBC	0.354817	0.181511	0.173305
DFCI-37_R	BLCA	Dana-Faber&MSK	MIBC	0.111268	0.06078	0.0504882
DFCI-38_NR	BLCA	Dana-Faber&MSK	MIBC	0.339544	0.0630375	0.276507
DFCI-43_NR	BLCA	Dana-Faber&MSK	MIBC	0.0529915	0.0269335	0.026058
MSKCC-0007_NR	BLCA	Dana-Faber&MSK	MIBC	0.227542	0.0893376	0.138204
MSKCC-0100_R	BLCA	Dana-Faber&MSK	MIBC	0.672827	0.31319	0.359637
MSKCC-0101_NR	BLCA	Dana-Faber&MSK	MIBC	0.658703	0.295439	0.363264
MSKCC-0231_R	BLCA	Dana-Faber&MSK	MIBC	0.215176	0.0537134	0.161463
MSKCC-0234_NR	BLCA	Dana-Faber&MSK	MIBC	0.489993	0.109529	0.380464
MSKCC-0243_NR	BLCA	Dana-Faber&MSK	MIBC	0.0799546	0.0306792	0.0492754
MSKCC-0255_NR	BLCA	Dana-Faber&MSK	MIBC	0.648469	0.439271	0.209198
MSKCC-0279_NR	BLCA	Dana-Faber&MSK	MIBC	0.486449	0.0945704	0.391879
MSKCC-0296_R	BLCA	Dana-Faber&MSK	MIBC	0.816231	0.621577	0.194653
MSKCC-0301_NR	BLCA	Dana-Faber&MSK	MIBC	0.235945	0.0276667	0.208278
MSKCC-0331_NR	BLCA	Dana-Faber&MSK	MIBC	0.194409	0.0587381	0.13567
MSKCC-0343_R	BLCA	Dana-Faber&MSK	MIBC	0.22765	0.184714	0.0429361
MSKCC-0373_NR	BLCA	Dana-Faber&MSK	MIBC	0.269967	0.189545	0.0804217
MSKCC-0389_R	BLCA	Dana-Faber&MSK	MIBC	0.697676	0.477389	0.220287
MSKCC-0411_R	BLCA	Dana-Faber&MSK	MIBC	0.426823	0.414626	0.0121973
MSKCC-0425_R	BLCA	Dana-Faber&MSK	MIBC	0.696776	0.389673	0.307103
MSKCC-0439_NR	BLCA	Dana-Faber&MSK	MIBC	0.335552	0.152431	0.183121
MSKCC-0445_R	BLCA	Dana-Faber&MSK	MIBC	0.211366	0.106025	0.105341
MSKCC-0446_R	BLCA	Dana-Faber&MSK	MIBC	0.61647	0.326856	0.289614
MSKCC-0450_NR	BLCA	Dana-Faber&MSK	MIBC	0.28697	0.151958	0.135012
MSKCC-0464_R	BLCA	Dana-Faber&MSK	MIBC	0.680683	0.266882	0.413801
MSKCC-0500_R	BLCA	Dana-Faber&MSK	MIBC	0.46721	0.432921	0.0342895
MSKCC-0547_R	BLCA	Dana-Faber&MSK	MIBC	0.580366	0.253646	0.32672
MSKCC-0567_NR	BLCA	Dana-Faber&MSK	MIBC	0.609236	0.261299	0.347937
MSKCC-0620_R	BLCA	Dana-Faber&MSK	MIBC	0.688031	0.300889	0.387142
MSKCC-0651_NR	BLCA	Dana-Faber&MSK	MIBC	0.157886	0.0685276	0.0893579
MSKCC-0677_R	BLCA	Dana-Faber&MSK	MIBC	0.632071	0.268127	0.363944
MSKCC-0730_NR	BLCA	Dana-Faber&MSK	MIBC	0.324271	0.161254	0.163017
MSKCC-0741_R	BLCA	Dana-Faber&MSK	MIBC	0.161585	0.116927	0.0446581
MSKCC-0745_NR	BLCA	Dana-Faber&MSK	MIBC	0.446083	0.222185	0.223898
MSKCC-0754_NR	BLCA	Dana-Faber&MSK	MIBC	0.247885	0.0965891	0.151296
MSKCC-0760_NR	BLCA	Dana-Faber&MSK	MIBC	0.222548	0.0844283	0.138119
MSKCC-0820_NR	BLCA	Dana-Faber&MSK	MIBC	0.357159	0.124495	0.232665
MSKCC-0821_R	BLCA	Dana-Faber&MSK	MIBC	0.585412	0.24454	0.340871
TCGA-2F-A9KO-01	BLCA	TCGA	MIBC	0.758259	0.301776	0.456484
TCGA-2F-A9KP-01	BLCA	TCGA	MIBC	0.352542	0.213871	0.13867
TCGA-2F-A9KQ-01	BLCA	TCGA	MIBC	0.158859	0.0650078	0.0938508
TCGA-2F-A9KR-01	BLCA	TCGA	MIBC	0.583712	0.329259	0.254454
TCGA-2F-A9KT-01	BLCA	TCGA	MIBC	0.681917	0.262593	0.419324
TCGA-2F-A9KW-01	BLCA	TCGA	MIBC	0.197363	0.0950675	0.102295
TCGA-4Z-AA7M-01	BLCA	TCGA	MIBC	0.680237	0.29766	0.382577
TCGA-4Z-AA7N-01	BLCA	TCGA	MIBC	0.320898	0.137842	0.183056
TCGA-4Z-AA7O-01	BLCA	TCGA	MIBC	0.355205	0.11174	0.243465
TCGA-4Z-AA7Q-01	BLCA	TCGA	MIBC	0.603288	0.0884507	0.514838
TCGA-4Z-AA7R-01	BLCA	TCGA	MIBC	0.618774	0.293144	0.32563
TCGA-4Z-AA7S-01	BLCA	TCGA	MIBC	0.0499542	0.0272997	0.0226546
TCGA-4Z-AA7W-01	BLCA	TCGA	MIBC	0.741961	0.2183	0.523661
TCGA-4Z-AA7Y-01	BLCA	TCGA	MIBC	0.687781	0.363021	0.324761
TCGA-4Z-AA80-01	BLCA	TCGA	MIBC	0.540585	0.264604	0.275981
TCGA-4Z-AA81-01	BLCA	TCGA	MIBC	0.611927	0.355199	0.256728
TCGA-4Z-AA82-01	BLCA	TCGA	MIBC	0.251342	0.102579	0.148763
TCGA-4Z-AA83-01	BLCA	TCGA	MIBC	0.278535	0.147286	0.131249
TCGA-4Z-AA84-01	BLCA	TCGA	MIBC	0.435902	0.429832	0.00607056
TCGA-4Z-AA86-01	BLCA	TCGA	MIBC	0.618101	0.243291	0.37481
TCGA-4Z-AA87-01	BLCA	TCGA	MIBC	0.456448	0.193996	0.262452
TCGA-4Z-AA89-01	BLCA	TCGA	MIBC	0.531686	0.187801	0.343886
TCGA-5N-A9KI-01	BLCA	TCGA	MIBC	0.358362	0.225756	0.132606
TCGA-5N-A9KM-01	BLCA	TCGA	MIBC	0.0795462	0.0486931	0.0308531
TCGA-BL-A0C8-01	BLCA	TCGA	NMIBC	0.264554	0.0694608	0.195094
TCGA-BL-A13I-01	BLCA	TCGA	MIBC	0.348529	0.100546	0.247983
TCGA-BL-A13J-01	BLCA	TCGA	MIBC	0.295799	0.06814	0.227659
TCGA-BL-A3JM-01	BLCA	TCGA	MIBC	0.352066	0.169688	0.182379
TCGA-BL-A5ZZ-01	BLCA	TCGA	MIBC	0.287931	0.170572	0.117359
TCGA-BT-A0S7-01	BLCA	TCGA	MIBC	0.0321918	0.0185908	0.013601
TCGA-BT-A0YX-01	BLCA	TCGA	MIBC	0.847961	0.387277	0.460684
TCGA-BT-A20J-01	BLCA	TCGA	MIBC	0.693366	0.322629	0.370736
TCGA-BT-A20N-01	BLCA	TCGA	MIBC	0.233869	0.0829339	0.150935
TCGA-BT-A20O-01	BLCA	TCGA	MIBC	0.352864	0.201585	0.151279
TCGA-BT-A20P-01	BLCA	TCGA	MIBC	0.371216	0.0277634	0.343452
TCGA-BT-A20Q-01	BLCA	TCGA	MIBC	0.420578	0.175211	0.245367
TCGA-BT-A20R-01	BLCA	TCGA	MIBC	0.634043	0.215927	0.418116
TCGA-BT-A20T-01	BLCA	TCGA	MIBC	0.605247	0.350802	0.254445
TCGA-BT-A20U-01	BLCA	TCGA	MIBC	0.527457	0.163493	0.363965
TCGA-BT-A20V-01	BLCA	TCGA	MIBC	0.1642	0.0710474	0.0931525
TCGA-BT-A20W-01	BLCA	TCGA	MIBC	0.16123	0.0281201	0.13311
TCGA-BT-A20X-01	BLCA	TCGA	MIBC	0.0958388	0.0311791	0.0646596
TCGA-BT-A2LA-01	BLCA	TCGA	MIBC	0.296515	0.158695	0.13782
TCGA-BT-A2LB-01	BLCA	TCGA	MIBC	0.412563	0.375142	0.0374212
TCGA-BT-A2LD-01	BLCA	TCGA	MIBC	0.171473	0.103994	0.0674788
TCGA-BT-A3PH-01	BLCA	TCGA	MIBC	0.783886	0.229749	0.554137
TCGA-BT-A3PJ-01	BLCA	TCGA	MIBC	0.494747	0.292095	0.202652
TCGA-BT-A3PK-01	BLCA	TCGA	MIBC	0.294835	0.0892959	0.20554
TCGA-BT-A42B-01	BLCA	TCGA	MIBC	0.08094	0.044894	0.036046
TCGA-BT-A42C-01	BLCA	TCGA	MIBC	0.309927	0.109981	0.199946
TCGA-BT-A42E-01	BLCA	TCGA	MIBC	0.530051	0.19198	0.338071
TCGA-BT-A42F-01	BLCA	TCGA	MIBC	0.632343	0.277908	0.354435
TCGA-C4-A0EZ-01	BLCA	TCGA	MIBC	0.277333	0.141245	0.136088
TCGA-C4-A0F0-01	BLCA	TCGA	MIBC	0.122944	0.0369426	0.0860013
TCGA-C4-A0F1-01	BLCA	TCGA	MIBC	0.483129	0.269209	0.21392
TCGA-C4-A0F6-01	BLCA	TCGA	MIBC	0.50542	0.150924	0.354496
TCGA-C4-A0F7-01	BLCA	TCGA	MIBC	0.0960904	0.0654739	0.0306164
TCGA-CF-A1HR-01	BLCA	TCGA	MIBC	0.654575	0.281407	0.373167
TCGA-CF-A1HS-01	BLCA	TCGA	MIBC	0.492497	0.0673446	0.425152
TCGA-CF-A27C-01	BLCA	TCGA	MIBC	0.60927	0.248089	0.361182
TCGA-CF-A3MF-01	BLCA	TCGA	MIBC	0.0594934	0.0367676	0.0227258
TCGA-CF-A3MG-01	BLCA	TCGA	MIBC	0.49081	0.213476	0.277334
TCGA-CF-A3MH-01	BLCA	TCGA	MIBC	0.139676	0.0497643	0.0899119
TCGA-CF-A3MI-01	BLCA	TCGA	MIBC	0.248555	0.0963505	0.152205
TCGA-CF-A47S-01	BLCA	TCGA	MIBC	0.0638637	0.0301958	0.033668
TCGA-CF-A47T-01	BLCA	TCGA	MIBC	0.0802096	0.0462025	0.0340071
TCGA-CF-A47V-01	BLCA	TCGA	MIBC	0.350471	0.117527	0.232943
TCGA-CF-A47W-01	BLCA	TCGA	MIBC	0.0586285	0.0386852	0.0199433
TCGA-CF-A47X-01	BLCA	TCGA	MIBC	0.599171	0.265397	0.333774
TCGA-CF-A47Y-01	BLCA	TCGA	MIBC	0.275593	0.0310874	0.244505
TCGA-CF-A5U8-01	BLCA	TCGA	MIBC	0.0749077	0.0383072	0.0366004
TCGA-CF-A5UA-01	BLCA	TCGA	MIBC	0.162379	0.0255129	0.136866
TCGA-CF-A7I0-01	BLCA	TCGA	MIBC	0.297184	0.160626	0.136558
TCGA-CF-A8HX-01	BLCA	TCGA	MIBC	0.393665	0.255711	0.137955
TCGA-CF-A8HY-01	BLCA	TCGA	MIBC	0.204092	0.0975723	0.106519
TCGA-CF-A9FF-01	BLCA	TCGA	MIBC	0.536957	0.275928	0.261028
TCGA-CF-A9FH-01	BLCA	TCGA	MIBC	0.0488885	0.0214153	0.0274732
TCGA-CF-A9FL-01	BLCA	TCGA	MIBC	0.0360244	0.0202676	0.0157568
TCGA-CF-A9FM-01	BLCA	TCGA	NMIBC	0.0499734	0.023934	0.0260395
TCGA-CU-A0YN-01	BLCA	TCGA	MIBC	0.068194	0.0310209	0.0371731
TCGA-CU-A0YO-01	BLCA	TCGA	MIBC	0.330734	0.142768	0.187967
TCGA-CU-A0YR-01	BLCA	TCGA	MIBC	0.0755692	0.0269691	0.0486001
TCGA-CU-A3KJ-01	BLCA	TCGA	MIBC	0.566449	0.212303	0.354146
TCGA-CU-A3QU-01	BLCA	TCGA	MIBC	0.347271	0.188303	0.158968
TCGA-CU-A3YL-01	BLCA	TCGA	MIBC	0.657035	0.281669	0.375366
TCGA-CU-A5W6-01	BLCA	TCGA	MIBC	0.597392	0.327896	0.269496
TCGA-CU-A72E-01	BLCA	TCGA	MIBC	0.394503	0.11427	0.280233
TCGA-DK-A1A3-01	BLCA	TCGA	MIBC	0.621262	0.429598	0.191664
TCGA-DK-A1A5-01	BLCA	TCGA	MIBC	0.669073	0.284028	0.385044
TCGA-DK-A1A6-01	BLCA	TCGA	MIBC	0.515044	0.146412	0.368632
TCGA-DK-A1A7-01	BLCA	TCGA	MIBC	0.111961	0.083043	0.0289185
TCGA-DK-A1AA-01	BLCA	TCGA	MIBC	0.123864	0.0575492	0.0663153
TCGA-DK-A1AB-01	BLCA	TCGA	MIBC	0.749364	0.371165	0.378199
TCGA-DK-A1AC-01	BLCA	TCGA	MIBC	0.749927	0.605555	0.144372
TCGA-DK-A1AD-01	BLCA	TCGA	MIBC	0.38021	0.179154	0.201057
TCGA-DK-A1AE-01	BLCA	TCGA	MIBC	0.407527	0.163359	0.244168
TCGA-DK-A1AF-01	BLCA	TCGA	MIBC	0.574643	0.295145	0.279497
TCGA-DK-A1AG-01	BLCA	TCGA	MIBC	0.51161	0.262097	0.249514
TCGA-DK-A2HX-01	BLCA	TCGA	MIBC	0.358318	0.214966	0.143352
TCGA-DK-A2I1-01	BLCA	TCGA	MIBC	0.651718	0.314492	0.337226
TCGA-DK-A2I2-01	BLCA	TCGA	MIBC	0.305676	0.185731	0.119945
TCGA-DK-A2I4-01	BLCA	TCGA	MIBC	0.817743	0.497749	0.319994
TCGA-DK-A2I6-01	BLCA	TCGA	MIBC	0.279348	0.196245	0.0831022
TCGA-DK-A3IK-01	BLCA	TCGA	MIBC	0.32456	0.0799684	0.244591
TCGA-DK-A3IL-01	BLCA	TCGA	MIBC	0.0871894	0.0249942	0.0621952
TCGA-DK-A3IM-01	BLCA	TCGA	MIBC	0.0455815	0.0218705	0.023711
TCGA-DK-A3IN-01	BLCA	TCGA	MIBC	0.71931	0.321201	0.398109
TCGA-DK-A3IQ-01	BLCA	TCGA	MIBC	0.538754	0.294192	0.244561
TCGA-DK-A3IS-01	BLCA	TCGA	MIBC	0.702333	0.348043	0.35429
TCGA-DK-A3IT-01	BLCA	TCGA	MIBC	0.785483	0.234801	0.550683
TCGA-DK-A3IU-01	BLCA	TCGA	MIBC	0.651017	0.412814	0.238203
TCGA-DK-A3IV-01	BLCA	TCGA	MIBC	0.385597	0.158651	0.226946
TCGA-DK-A3WW-01	BLCA	TCGA	MIBC	0.862553	0.475229	0.387324
TCGA-DK-A3WX-01	BLCA	TCGA	MIBC	0.182084	0.123395	0.0586896
TCGA-DK-A3WY-01	BLCA	TCGA	MIBC	0.2697	0.0692967	0.200403
TCGA-DK-A3X1-01	BLCA	TCGA	MIBC	0.781795	0.41112	0.370675
TCGA-DK-A3X2-01	BLCA	TCGA	MIBC	0.175198	0.0488108	0.126387
TCGA-DK-A6AV-01	BLCA	TCGA	MIBC	0.319094	0.174002	0.145092
TCGA-DK-A6AW-01	BLCA	TCGA	MIBC	0.00196257	0.00161533	0.000347244
TCGA-DK-A6B0-01	BLCA	TCGA	MIBC	0.0863548	0.0508073	0.0355475
TCGA-DK-A6B1-01	BLCA	TCGA	MIBC	0.27629	0.16717	0.10912
TCGA-DK-A6B2-01	BLCA	TCGA	MIBC	0.262416	0.134224	0.128191
TCGA-DK-A6B5-01	BLCA	TCGA	MIBC	0.463302	0.173279	0.290023
TCGA-DK-A6B6-01	BLCA	TCGA	MIBC	0.818467	0.618436	0.200031
TCGA-DK-AA6L-01	BLCA	TCGA	MIBC	0.732393	0.253972	0.478421
TCGA-DK-AA6M-01	BLCA	TCGA	MIBC	0.147503	0.11801	0.0294931
TCGA-DK-AA6P-01	BLCA	TCGA	MIBC	0.487752	0.267467	0.220285
TCGA-DK-AA6Q-01	BLCA	TCGA	MIBC	0.495032	0.241718	0.253314
TCGA-DK-AA6R-01	BLCA	TCGA	MIBC	0.236024	0.112298	0.123726
TCGA-DK-AA6S-01	BLCA	TCGA	MIBC	0.747989	0.313633	0.434356
TCGA-DK-AA6T-01	BLCA	TCGA	MIBC	0.161009	0.0175267	0.143482
TCGA-DK-AA6U-01	BLCA	TCGA	MIBC	0.373455	0.173534	0.199921
TCGA-DK-AA6W-01	BLCA	TCGA	MIBC	0.573582	0.297052	0.27653
TCGA-DK-AA6X-01	BLCA	TCGA	MIBC	0.469312	0.177197	0.292116
TCGA-DK-AA71-01	BLCA	TCGA	MIBC	0.834177	0.453224	0.380954
TCGA-DK-AA74-01	BLCA	TCGA	MIBC	0.663801	0.242793	0.421007
TCGA-DK-AA75-01	BLCA	TCGA	MIBC	0.534262	0.37996	0.154302
TCGA-DK-AA76-01	BLCA	TCGA	MIBC	0.396176	0.187606	0.208569
TCGA-DK-AA77-01	BLCA	TCGA	MIBC	0.178107	0.0991935	0.0789131
TCGA-E5-A2PC-01	BLCA	TCGA	MIBC	0.26452	0.17475	0.0897702
TCGA-E5-A4TZ-01	BLCA	TCGA	MIBC	0.587113	0.169018	0.418094
TCGA-E5-A4U1-01	BLCA	TCGA	MIBC	0.738308	0.330092	0.408216
TCGA-E7-A3X6-01	BLCA	TCGA	MIBC	0.557742	0.28022	0.277522
TCGA-E7-A3Y1-01	BLCA	TCGA	MIBC	0.090941	0.030071	0.06087
TCGA-E7-A4IJ-01	BLCA	TCGA	MIBC	0.477104	0.225065	0.252039
TCGA-E7-A4XJ-01	BLCA	TCGA	MIBC	0.0480574	0.0273641	0.0206933
TCGA-E7-A519-01	BLCA	TCGA	MIBC	0.173303	0.0713669	0.101936
TCGA-E7-A541-01	BLCA	TCGA	MIBC	0.400397	0.186297	0.214099
TCGA-E7-A5KE-01	BLCA	TCGA	MIBC	0.263274	0.154225	0.109049
TCGA-E7-A5KF-01	BLCA	TCGA	MIBC	0.66069	0.35811	0.30258
TCGA-E7-A677-01	BLCA	TCGA	MIBC	0.0924308	0.0585162	0.0339146
TCGA-E7-A678-01	BLCA	TCGA	MIBC	0.0735358	0.0291518	0.044384
TCGA-E7-A6MD-01	BLCA	TCGA	MIBC	0.647697	0.309784	0.337913
TCGA-E7-A6ME-01	BLCA	TCGA	MIBC	0.0805581	0.0139032	0.0666549
TCGA-E7-A6MF-01	BLCA	TCGA	MIBC	0.438318	0.274404	0.163913
TCGA-E7-A7DU-01	BLCA	TCGA	MIBC	0.685683	0.419074	0.266608
TCGA-E7-A7DV-01	BLCA	TCGA	MIBC	0.68528	0.19286	0.49242
TCGA-E7-A7PW-01	BLCA	TCGA	MIBC	0.332715	0.215656	0.117058
TCGA-E7-A7XN-01	BLCA	TCGA	MIBC	0.849328	0.337496	0.511832
TCGA-E7-A85H-01	BLCA	TCGA	MIBC	0.145874	0.0809546	0.0649198
TCGA-E7-A8O7-01	BLCA	TCGA	MIBC	0.131029	0.0486789	0.0823497
TCGA-E7-A8O8-01	BLCA	TCGA	MIBC	0.173731	0.0945324	0.0791984
TCGA-E7-A97P-01	BLCA	TCGA	MIBC	0.161987	0.0435985	0.118388
TCGA-E7-A97Q-01	BLCA	TCGA	MIBC	0.190753	0.0927191	0.098034
TCGA-FD-A3B3-01	BLCA	TCGA	MIBC	0.383008	0.176773	0.206234
TCGA-FD-A3B4-01	BLCA	TCGA	MIBC	0.0442455	0.0226992	0.0215463
TCGA-FD-A3B5-01	BLCA	TCGA	MIBC	0.485086	0.187247	0.29784
TCGA-FD-A3B6-01	BLCA	TCGA	MIBC	0.543534	0.190645	0.352889
TCGA-FD-A3B7-01	BLCA	TCGA	MIBC	0.123959	0.0281892	0.0957703
TCGA-FD-A3B8-01	BLCA	TCGA	MIBC	0.448409	0.129655	0.318754
TCGA-FD-A3N5-01	BLCA	TCGA	MIBC	0.0498164	0.0178891	0.0319273
TCGA-FD-A3N6-01	BLCA	TCGA	MIBC	0.185439	0.0975289	0.0879101
TCGA-FD-A3NA-01	BLCA	TCGA	MIBC	0.587185	0.2629	0.324285
TCGA-FD-A3SJ-01	BLCA	TCGA	MIBC	0.414639	0.147334	0.267305
TCGA-FD-A3SL-01	BLCA	TCGA	MIBC	0.205641	0.0753239	0.130317
TCGA-FD-A3SM-01	BLCA	TCGA	MIBC	0.576044	0.197497	0.378547
TCGA-FD-A3SN-01	BLCA	TCGA	MIBC	0.57568	0.480006	0.0956745
TCGA-FD-A3SO-01	BLCA	TCGA	MIBC	0.737375	0.415129	0.322246
TCGA-FD-A3SP-01	BLCA	TCGA	MIBC	0.318133	0.155256	0.162878
TCGA-FD-A3SQ-01	BLCA	TCGA	MIBC	0.218198	0.148184	0.070014
TCGA-FD-A3SR-01	BLCA	TCGA	MIBC	0.31134	0.0686258	0.242714
TCGA-FD-A3SS-01	BLCA	TCGA	MIBC	0.753918	0.510209	0.243709
TCGA-FD-A43N-01	BLCA	TCGA	MIBC	0.293505	0.0722534	0.221252
TCGA-FD-A43P-01	BLCA	TCGA	MIBC	0.583139	0.207022	0.376117
TCGA-FD-A43U-01	BLCA	TCGA	MIBC	0.0693548	0.0496799	0.0196749
TCGA-FD-A43X-01	BLCA	TCGA	MIBC	0.627039	0.296646	0.330394
TCGA-FD-A43Y-01	BLCA	TCGA	MIBC	0.0713099	0.0365031	0.0348069
TCGA-FD-A5BR-01	BLCA	TCGA	MIBC	0.0803699	0.0433678	0.0370021
TCGA-FD-A5BS-01	BLCA	TCGA	MIBC	0.277945	0.194401	0.0835447
TCGA-FD-A5BT-01	BLCA	TCGA	MIBC	0.422686	0.153011	0.269675
TCGA-FD-A5BU-01	BLCA	TCGA	MIBC	0.117749	0.0499172	0.0678316
TCGA-FD-A5BV-01	BLCA	TCGA	MIBC	0.0863217	0.0215712	0.0647504
TCGA-FD-A5BX-01	BLCA	TCGA	MIBC	0.750793	0.370621	0.380172
TCGA-FD-A5BY-01	BLCA	TCGA	MIBC	0.1871	0.0983675	0.0887324
TCGA-FD-A5BZ-01	BLCA	TCGA	MIBC	0.329747	0.130686	0.199061
TCGA-FD-A5C0-01	BLCA	TCGA	MIBC	0.096744	0.0545532	0.0421909
TCGA-FD-A5C1-01	BLCA	TCGA	MIBC	0.356628	0.116395	0.240234
TCGA-FD-A62N-01	BLCA	TCGA	MIBC	0.111184	0.0486755	0.0625089
TCGA-FD-A62O-01	BLCA	TCGA	MIBC	0.473343	0.197329	0.276014
TCGA-FD-A62P-01	BLCA	TCGA	MIBC	0.684386	0.262227	0.422159
TCGA-FD-A62S-01	BLCA	TCGA	MIBC	0.0730753	0.0245804	0.0484949
TCGA-FD-A6TA-01	BLCA	TCGA	MIBC	0.76484	0.32053	0.44431
TCGA-FD-A6TB-01	BLCA	TCGA	MIBC	0.684171	0.293599	0.390572
TCGA-FD-A6TC-01	BLCA	TCGA	MIBC	0.837361	0.364964	0.472398
TCGA-FD-A6TD-01	BLCA	TCGA	MIBC	0.402855	0.239203	0.163652
TCGA-FD-A6TE-01	BLCA	TCGA	MIBC	0.679377	0.282524	0.396854
TCGA-FD-A6TF-01	BLCA	TCGA	MIBC	0.386104	0.0828965	0.303207
TCGA-FD-A6TG-01	BLCA	TCGA	MIBC	0.498879	0.195704	0.303175
TCGA-FD-A6TH-01	BLCA	TCGA	MIBC	0.428115	0.229653	0.198463
TCGA-FD-A6TI-01	BLCA	TCGA	MIBC	0.0388867	0.0264743	0.0124124
TCGA-FD-A6TK-01	BLCA	TCGA	MIBC	0.365744	0.170049	0.195695
TCGA-FJ-A3Z7-01	BLCA	TCGA	MIBC	0.589355	0.252797	0.336559
TCGA-FJ-A3Z9-01	BLCA	TCGA	MIBC	0.142056	0.067591	0.0744652
TCGA-FJ-A3ZE-01	BLCA	TCGA	MIBC	0.0674154	0.01047	0.0569455
TCGA-FJ-A3ZF-01	BLCA	TCGA	MIBC	0.431101	0.236841	0.19426
TCGA-FJ-A871-01	BLCA	TCGA	MIBC	0.0574986	0.0282741	0.0292246
TCGA-FT-A3EE-01	BLCA	TCGA	MIBC	0.146549	0.099399	0.0471501
TCGA-FT-A61P-01	BLCA	TCGA	MIBC	0.229178	0.105859	0.123319
TCGA-G2-A2EC-01	BLCA	TCGA	MIBC	0.525558	0.266363	0.259195
TCGA-G2-A2EF-01	BLCA	TCGA	MIBC	0.622768	0.326732	0.296036
TCGA-G2-A2EJ-01	BLCA	TCGA	MIBC	0.541546	0.15737	0.384176
TCGA-G2-A2EK-01	BLCA	TCGA	MIBC	0.256636	0.0677647	0.188871
TCGA-G2-A2EL-01	BLCA	TCGA	MIBC	0.583375	0.138666	0.444709
TCGA-G2-A2EO-01	BLCA	TCGA	MIBC	0.842536	0.400525	0.442011
TCGA-G2-A2ES-01	BLCA	TCGA	MIBC	0.324384	0.264133	0.0602512
TCGA-G2-A3IB-01	BLCA	TCGA	MIBC	0.184836	0.115051	0.069785
TCGA-G2-A3IE-01	BLCA	TCGA	MIBC	0.642239	0.273002	0.369237
TCGA-G2-A3VY-01	BLCA	TCGA	MIBC	0.675802	0.195601	0.480201
TCGA-G2-AA3B-01	BLCA	TCGA	MIBC	0.778906	0.244215	0.53469
TCGA-G2-AA3C-01	BLCA	TCGA	MIBC	0.5737	0.169704	0.403996
TCGA-G2-AA3D-01	BLCA	TCGA	MIBC	0.747707	0.186819	0.560888
TCGA-G2-AA3F-01	BLCA	TCGA	MIBC	0.303069	0.0953599	0.207709
TCGA-GC-A3BM-01	BLCA	TCGA	MIBC	0.23519	0.115097	0.120093
TCGA-GC-A3I6-01	BLCA	TCGA	MIBC	0.566241	0.299563	0.266677
TCGA-GC-A3OO-01	BLCA	TCGA	MIBC	0.606875	0.416814	0.190061
TCGA-GC-A3RB-01	BLCA	TCGA	MIBC	0.447486	0.240271	0.207215
TCGA-GC-A3RC-01	BLCA	TCGA	MIBC	0.364219	0.205764	0.158455
TCGA-GC-A3RD-01	BLCA	TCGA	MIBC	0.341212	0.200056	0.141156
TCGA-GC-A3WC-01	BLCA	TCGA	MIBC	0.400855	0.153032	0.247822
TCGA-GC-A3YS-01	BLCA	TCGA	MIBC	0.485539	0.165701	0.319838
TCGA-GC-A4ZW-01	BLCA	TCGA	MIBC	0.734433	0.180574	0.553859
TCGA-GC-A6I1-01	BLCA	TCGA	MIBC	0.610405	0.307174	0.303231
TCGA-GC-A6I3-01	BLCA	TCGA	MIBC	0.383896	0.116807	0.267089
TCGA-GD-A2C5-01	BLCA	TCGA	MIBC	0.572876	0.231447	0.341429
TCGA-GD-A3OP-01	BLCA	TCGA	MIBC	0.599833	0.3731	0.226733
TCGA-GD-A3OQ-01	BLCA	TCGA	MIBC	0.396141	0.129627	0.266514
TCGA-GD-A3OS-01	BLCA	TCGA	MIBC	0.16148	0.0949042	0.0665759
TCGA-GD-A6C6-01	BLCA	TCGA	MIBC	0.584354	0.253332	0.331023
TCGA-GD-A76B-01	BLCA	TCGA	MIBC	0.496551	0.258766	0.237784
TCGA-GU-A42P-01	BLCA	TCGA	MIBC	0.572659	0.337266	0.235393
TCGA-GU-A42Q-01	BLCA	TCGA	MIBC	0.498532	0.15911	0.339423
TCGA-GU-A42R-01	BLCA	TCGA	MIBC	0.4798	0.238605	0.241195
TCGA-GU-A762-01	BLCA	TCGA	MIBC	0.242741	0.0539728	0.188768
TCGA-GU-A763-01	BLCA	TCGA	MIBC	0.188541	0.0514336	0.137107
TCGA-GU-A764-01	BLCA	TCGA	MIBC	0.338043	0.0998698	0.238173
TCGA-GU-A766-01	BLCA	TCGA	MIBC	0.606738	0.258673	0.348065
TCGA-GU-A767-01	BLCA	TCGA	MIBC	0.360289	0.120455	0.239834
TCGA-GU-AATO-01	BLCA	TCGA	MIBC	0.705101	0.368248	0.336854
TCGA-GU-AATP-01	BLCA	TCGA	MIBC	0.570442	0.320058	0.250384
TCGA-GU-AATQ-01	BLCA	TCGA	MIBC	0.458623	0.0890294	0.369594
TCGA-GV-A3JV-01	BLCA	TCGA	MIBC	0.157739	0.122093	0.0356465
TCGA-GV-A3JW-01	BLCA	TCGA	MIBC	0.28294	0.132944	0.149995
TCGA-GV-A3JX-01	BLCA	TCGA	MIBC	0.601802	0.200227	0.401575
TCGA-GV-A3JZ-01	BLCA	TCGA	MIBC	0.679518	0.329702	0.349816
TCGA-GV-A3QF-01	BLCA	TCGA	MIBC	0.124543	0.0375491	0.086994
TCGA-GV-A3QG-01	BLCA	TCGA	MIBC	0.191932	0.0678945	0.124037
TCGA-GV-A3QH-01	BLCA	TCGA	MIBC	0.466161	0.149456	0.316705
TCGA-GV-A3QI-01	BLCA	TCGA	MIBC	0.205528	0.0549148	0.150613
TCGA-GV-A3QK-01	BLCA	TCGA	MIBC	0.339841	0.189917	0.149924
TCGA-GV-A40E-01	BLCA	TCGA	MIBC	0.387912	0.0598739	0.328038
TCGA-GV-A40G-01	BLCA	TCGA	MIBC	0.220224	0.153301	0.0669233
TCGA-GV-A6ZA-01	BLCA	TCGA	MIBC	0.602212	0.247065	0.355147
TCGA-H4-A2HO-01	BLCA	TCGA	MIBC	0.253927	0.114022	0.139905
TCGA-H4-A2HQ-01	BLCA	TCGA	MIBC	0.545659	0.237115	0.308544
TCGA-HQ-A2OE-01	BLCA	TCGA	MIBC	0.337059	0.108584	0.228475
TCGA-HQ-A2OF-01	BLCA	TCGA	MIBC	0.0829552	0.0447041	0.0382511
TCGA-HQ-A5ND-01	BLCA	TCGA	MIBC	0.176757	0.0693683	0.107389
TCGA-HQ-A5NE-01	BLCA	TCGA	MIBC	0.725038	0.388681	0.336357
TCGA-K4-A3WS-01	BLCA	TCGA	MIBC	0.402063	0.134584	0.267479
TCGA-K4-A3WU-01	BLCA	TCGA	MIBC	0.427523	0.130991	0.296533
TCGA-K4-A3WV-01	BLCA	TCGA	MIBC	0.0657966	0.0406616	0.025135
TCGA-K4-A4AB-01	BLCA	TCGA	MIBC	0.19483	0.0994165	0.0954132
TCGA-K4-A4AC-01	BLCA	TCGA	MIBC	0.351004	0.15491	0.196094
TCGA-K4-A54R-01	BLCA	TCGA	MIBC	0.839335	0.420653	0.418683
TCGA-K4-A5RH-01	BLCA	TCGA	MIBC	0.478568	0.328974	0.149594
TCGA-K4-A5RI-01	BLCA	TCGA	MIBC	0.224251	0.0681174	0.156134
TCGA-K4-A5RJ-01	BLCA	TCGA	MIBC	0.681637	0.252814	0.428823
TCGA-K4-A6FZ-01	BLCA	TCGA	MIBC	0.334824	0.18103	0.153794
TCGA-K4-A6MB-01	BLCA	TCGA	MIBC	0.601589	0.27842	0.323169
TCGA-K4-A83P-01	BLCA	TCGA	MIBC	0.437676	0.204662	0.233014
TCGA-K4-AAQO-01	BLCA	TCGA	MIBC	0.434222	0.130736	0.303486
TCGA-KQ-A41N-01	BLCA	TCGA	MIBC	0.18708	0.0731112	0.113968
TCGA-KQ-A41O-01	BLCA	TCGA	MIBC	0.566664	0.146462	0.420202
TCGA-KQ-A41P-01	BLCA	TCGA	MIBC	0.623913	0.273781	0.350132
TCGA-KQ-A41Q-01	BLCA	TCGA	MIBC	0.387728	0.157256	0.230472
TCGA-KQ-A41R-01	BLCA	TCGA	MIBC	0.435993	0.387856	0.0481369
TCGA-KQ-A41S-01	BLCA	TCGA	MIBC	0.679022	0.285837	0.393185
TCGA-LC-A66R-01	BLCA	TCGA	MIBC	0.410687	0.116215	0.294473
TCGA-LT-A5Z6-01	BLCA	TCGA	MIBC	0.781523	0.408962	0.372561
TCGA-LT-A8JT-01	BLCA	TCGA	MIBC	0.25261	0.1206	0.13201
TCGA-MV-A51V-01	BLCA	TCGA	MIBC	0.826502	0.157187	0.669315
TCGA-PQ-A6FI-01	BLCA	TCGA	MIBC	0.359037	0.116476	0.242561
TCGA-PQ-A6FN-01	BLCA	TCGA	MIBC	0.230536	0.104118	0.126419
TCGA-R3-A69X-01	BLCA	TCGA	MIBC	0.656222	0.201295	0.454927
TCGA-S5-A6DX-01	BLCA	TCGA	MIBC	0.710976	0.294927	0.416049
TCGA-S5-AA26-01	BLCA	TCGA	MIBC	0.686381	0.224389	0.461992
TCGA-SY-A9G0-01	BLCA	TCGA	MIBC	0.240031	0.0678019	0.172229
TCGA-SY-A9G5-01	BLCA	TCGA	MIBC	0.887413	0.414624	0.472789
TCGA-UY-A78K-01	BLCA	TCGA	MIBC	0.261036	0.111394	0.149641
TCGA-UY-A78L-01	BLCA	TCGA	MIBC	0.63805	0.316534	0.321515
TCGA-UY-A78M-01	BLCA	TCGA	MIBC	0.422572	0.183139	0.239433
TCGA-UY-A78N-01	BLCA	TCGA	MIBC	0.0434273	0.0367664	0.00666093
TCGA-UY-A78O-01	BLCA	TCGA	MIBC	0.398409	0.122798	0.275611
TCGA-UY-A78P-01	BLCA	TCGA	MIBC	0.775869	0.287609	0.48826
TCGA-UY-A8OB-01	BLCA	TCGA	MIBC	0.172563	0.0285	0.144063
TCGA-UY-A8OC-01	BLCA	TCGA	MIBC	0.380375	0.195084	0.18529
TCGA-UY-A8OD-01	BLCA	TCGA	MIBC	0.268438	0.128423	0.140015
TCGA-UY-A9PA-01	BLCA	TCGA	MIBC	0.201096	0.0668046	0.134291
TCGA-UY-A9PB-01	BLCA	TCGA	MIBC	0.452883	0.2092	0.243683
TCGA-UY-A9PD-01	BLCA	TCGA	MIBC	0.237778	0.130139	0.107639
TCGA-UY-A9PE-01	BLCA	TCGA	MIBC	0.410246	0.175678	0.234568
TCGA-UY-A9PF-01	BLCA	TCGA	MIBC	0.590197	0.577681	0.0125165
TCGA-UY-A9PH-01	BLCA	TCGA	MIBC	0.726476	0.372172	0.354304
TCGA-XF-A8HB-01	BLCA	TCGA	MIBC	0.140471	0.029265	0.111206
TCGA-XF-A8HC-01	BLCA	TCGA	MIBC	0.423168	0.308633	0.114535
TCGA-XF-A8HD-01	BLCA	TCGA	MIBC	0.743928	0.301031	0.442896
TCGA-XF-A8HE-01	BLCA	TCGA	MIBC	0.777953	0.390933	0.38702
TCGA-XF-A8HF-01	BLCA	TCGA	MIBC	0.205451	0.0848497	0.120601
TCGA-XF-A8HG-01	BLCA	TCGA	MIBC	0.35524	0.216343	0.138897
TCGA-XF-A8HH-01	BLCA	TCGA	MIBC	0.454317	0.224004	0.230313
TCGA-XF-A8HI-01	BLCA	TCGA	MIBC	0.487224	0.235518	0.251706
TCGA-XF-A9SG-01	BLCA	TCGA	MIBC	0.535842	0.301078	0.234764
TCGA-XF-A9SH-01	BLCA	TCGA	MIBC	0.27386	0.0662681	0.207592
TCGA-XF-A9SI-01	BLCA	TCGA	MIBC	0.813072	0.344238	0.468834
TCGA-XF-A9SJ-01	BLCA	TCGA	MIBC	0.550194	0.378749	0.171445
TCGA-XF-A9SK-01	BLCA	TCGA	MIBC	0.459317	0.173378	0.28594
TCGA-XF-A9SL-01	BLCA	TCGA	MIBC	0.476979	0.171753	0.305226
TCGA-XF-A9SM-01	BLCA	TCGA	MIBC	0.703469	0.365144	0.338326
TCGA-XF-A9SP-01	BLCA	TCGA	MIBC	0.480525	0.185801	0.294724
TCGA-XF-A9ST-01	BLCA	TCGA	MIBC	0.399258	0.147665	0.251593
TCGA-XF-A9SU-01	BLCA	TCGA	MIBC	0.107794	0.0418518	0.0659421
TCGA-XF-A9SV-01	BLCA	TCGA	MIBC	0.15701	0.0710328	0.0859769
TCGA-XF-A9SW-01	BLCA	TCGA	MIBC	0.240988	0.152474	0.0885143
TCGA-XF-A9SX-01	BLCA	TCGA	MIBC	0.140451	0.0599639	0.080487
TCGA-XF-A9SY-01	BLCA	TCGA	MIBC	0.366245	0.121905	0.24434
TCGA-XF-A9SZ-01	BLCA	TCGA	MIBC	0.397062	0.170586	0.226476
TCGA-XF-A9T0-01	BLCA	TCGA	MIBC	0.499644	0.488009	0.0116343
TCGA-XF-A9T2-01	BLCA	TCGA	MIBC	0.417465	0.176096	0.241369
TCGA-XF-A9T3-01	BLCA	TCGA	MIBC	0.139413	0.0914644	0.0479482
TCGA-XF-A9T4-01	BLCA	TCGA	MIBC	0.180832	0.0753967	0.105435
TCGA-XF-A9T5-01	BLCA	TCGA	MIBC	0.797654	0.363882	0.433772
TCGA-XF-A9T6-01	BLCA	TCGA	MIBC	0.210445	0.199847	0.0105986
TCGA-XF-A9T8-01	BLCA	TCGA	MIBC	0.828706	0.319889	0.508816
TCGA-XF-AAME-01	BLCA	TCGA	MIBC	0.0408801	0.0220953	0.0187849
TCGA-XF-AAMF-01	BLCA	TCGA	MIBC	0.338422	0.115765	0.222657
TCGA-XF-AAMG-01	BLCA	TCGA	MIBC	0.67148	0.210892	0.460589
TCGA-XF-AAMH-01	BLCA	TCGA	MIBC	0.0660744	0.0341194	0.0319551
TCGA-XF-AAMJ-01	BLCA	TCGA	MIBC	0.0674687	0.027371	0.0400977
TCGA-XF-AAML-01	BLCA	TCGA	MIBC	0.682172	0.401782	0.280391
TCGA-XF-AAMQ-01	BLCA	TCGA	MIBC	0.605978	0.281106	0.324872
TCGA-XF-AAMR-01	BLCA	TCGA	MIBC	0.465153	0.269527	0.195627
TCGA-XF-AAMT-01	BLCA	TCGA	MIBC	0.203877	0.0344331	0.169443
TCGA-XF-AAMW-01	BLCA	TCGA	MIBC	0.0437457	0.0188669	0.0248788
TCGA-XF-AAMX-01	BLCA	TCGA	MIBC	0.302337	0.0757939	0.226543
TCGA-XF-AAMY-01	BLCA	TCGA	MIBC	0.419322	0.165774	0.253548
TCGA-XF-AAMZ-01	BLCA	TCGA	MIBC	0.534151	0.149074	0.385077
TCGA-XF-AAN0-01	BLCA	TCGA	MIBC	0.709935	0.278404	0.431531
TCGA-XF-AAN1-01	BLCA	TCGA	MIBC	0.13219	0.0363001	0.0958901
TCGA-XF-AAN2-01	BLCA	TCGA	MIBC	0.741161	0.3515	0.389661
TCGA-XF-AAN3-01	BLCA	TCGA	MIBC	0.567191	0.232962	0.33423
TCGA-XF-AAN4-01	BLCA	TCGA	MIBC	0.308914	0.0669446	0.241969
TCGA-XF-AAN5-01	BLCA	TCGA	MIBC	0.648746	0.15025	0.498496
TCGA-XF-AAN7-01	BLCA	TCGA	MIBC	0.0962185	0.0538594	0.0423592
TCGA-XF-AAN8-01	BLCA	TCGA	MIBC	0.0603759	0.0303035	0.0300724
TCGA-YC-A89H-01	BLCA	TCGA	MIBC	0.62062	0.61894	0.0016806
TCGA-YC-A8S6-01	BLCA	TCGA	MIBC	0.444418	0.191281	0.253137
TCGA-YC-A9TC-01	BLCA	TCGA	MIBC	0.371591	0.0978563	0.273735
TCGA-YF-AA3L-01	BLCA	TCGA	MIBC	0.184526	0.0353531	0.149173
TCGA-YF-AA3M-01	BLCA	TCGA	MIBC	0.18968	0.0580196	0.131661
TCGA-ZF-A9R0-01	BLCA	TCGA	MIBC	0.639742	0.237687	0.402055
TCGA-ZF-A9R1-01	BLCA	TCGA	MIBC	0.3107	0.0818312	0.228869
TCGA-ZF-A9R2-01	BLCA	TCGA	MIBC	0.45703	0.124315	0.332715
TCGA-ZF-A9R3-01	BLCA	TCGA	MIBC	0.269132	0.109359	0.159773
TCGA-ZF-A9R4-01	BLCA	TCGA	MIBC	0.620937	0.310345	0.310592
TCGA-ZF-A9R5-01	BLCA	TCGA	MIBC	0.0385953	0.0179249	0.0206704
TCGA-ZF-A9R7-01	BLCA	TCGA	MIBC	0.786958	0.308192	0.478766
TCGA-ZF-A9R9-01	BLCA	TCGA	MIBC	0.460859	0.210838	0.250021
TCGA-ZF-A9RC-01	BLCA	TCGA	MIBC	0.592632	0.514001	0.0786307
TCGA-ZF-A9RD-01	BLCA	TCGA	MIBC	0.481241	0.195361	0.285879
TCGA-ZF-A9RE-01	BLCA	TCGA	MIBC	0.0685004	0.0192199	0.0492805
TCGA-ZF-A9RF-01	BLCA	TCGA	NMIBC	0.360011	0.121674	0.238337
TCGA-ZF-A9RG-01	BLCA	TCGA	MIBC	0.635648	0.475414	0.160234
TCGA-ZF-A9RL-01	BLCA	TCGA	MIBC	0.430852	0.083573	0.347279
TCGA-ZF-A9RM-01	BLCA	TCGA	NMIBC	0.0528888	0.0167977	0.0360911
TCGA-ZF-A9RN-01	BLCA	TCGA	MIBC	0.363985	0.0822238	0.281761
TCGA-ZF-AA4R-01	BLCA	TCGA	MIBC	0.26694	0.0398299	0.22711
TCGA-ZF-AA4T-01	BLCA	TCGA	MIBC	0.0872842	0.0406642	0.0466201
TCGA-ZF-AA4U-01	BLCA	TCGA	MIBC	0.0684586	0.0317743	0.0366843
TCGA-ZF-AA4V-01	BLCA	TCGA	MIBC	0.53103	0.397382	0.133648
TCGA-ZF-AA4W-01	BLCA	TCGA	MIBC	0.293678	0.0847243	0.208954
TCGA-ZF-AA4X-01	BLCA	TCGA	MIBC	0.855893	0.479798	0.376095
TCGA-ZF-AA51-01	BLCA	TCGA	MIBC	0.724165	0.233739	0.490426
TCGA-ZF-AA52-01	BLCA	TCGA	MIBC	0.383915	0.22125	0.162665
TCGA-ZF-AA53-01	BLCA	TCGA	MIBC	0.7067	0.261595	0.445105
TCGA-ZF-AA54-01	BLCA	TCGA	MIBC	0.574211	0.221556	0.352655
TCGA-ZF-AA56-01	BLCA	TCGA	MIBC	0.347482	0.0855145	0.261968
TCGA-ZF-AA58-01	BLCA	TCGA	MIBC	0.445731	0.166968	0.278763
TCGA-ZF-AA5H-01	BLCA	TCGA	MIBC	0.256756	0.159325	0.0974314
TCGA-ZF-AA5N-01	BLCA	TCGA	MIBC	0.0895733	0.0327438	0.0568295
TCGA-ZF-AA5P-01	BLCA	TCGA	MIBC	0.294481	0.0650172	0.229464
WCM077_1	BLCA	Cornell/Trento	MIBC	0.317331	0.0839312	0.2334
WCM088_1	BLCA	Cornell/Trento	MIBC	0.0120981	0.0078738	0.00422434
WCM117_1	BLCA	Cornell/Trento	MIBC	0.357857	0.140059	0.217798
WCM137_1	BLCA	Cornell/Trento	NMIBC	0.442131	0.0883795	0.353752
WCM168_1	BLCA	Cornell/Trento	MIBC	0.452798	0.18032	0.272478
WCM193_1	BLCA	Cornell/Trento	MIBC	0.089707	0.073352	0.016355
WCM196_2	BLCA	Cornell/Trento	NMIBC	0.0454574	0.0258652	0.0195921
WCM231_1	BLCA	Cornell/Trento	MIBC	0.0891243	0.0364907	0.0526337
WCM233_1	BLCA	Cornell/Trento	MIBC	0.0261872	0.0145388	0.0116484
WCM244_1	BLCA	Cornell/Trento	MIBC	0.456347	0.156008	0.300338
WCM260_2	BLCA	Cornell/Trento	MIBC	0.051421	0.0302878	0.0211332
WCM325_1	BLCA	Cornell/Trento	MIBC	0.245383	0.12361	0.121773
WCM344_1	BLCA	Cornell/Trento	MIBC	0.591109	0.294099	0.29701
WCM345_1	BLCA	Cornell/Trento	MIBC	0.341895	0.201709	0.140186
WCM355_1	BLCA	Cornell/Trento	MIBC	0.142225	0.129306	0.0129192
WCM407_2	BLCA	Cornell/Trento	MIBC	0.134764	0.0360221	0.098742
WCM416_1	BLCA	Cornell/Trento	MIBC	0.386778	0.195891	0.190888
WCM550_1	BLCA	Cornell/Trento	MIBC	0.395627	0.146904	0.248724
WCM561_1	BLCA	Cornell/Trento	MIBC	0.435127	0.144705	0.290422
