# Supplementary material for: Identification of new driver and passenger mutations within APOBEC-induced hotspot mutations in bladder cancer
Source: Genome Med. 2020 Sep 28;12:85. doi: 10.1186/s13073-020-00781-y (PMC7646471; doi:10.1186/s13073-020-00781-y)
Supplement: Supplementary file 2 — Additional file 2: Table S2. List of 112 candidate APOBEC-associated hotspot mutations identified in other cancer types presenting relatively high APOBEC mutagenesis (a total of 3751 cervical, head and neck, breast and lung cancer tumours). [file 13073_2020_781_MOESM2_ESM.xlsx]

## Sheet: 112 Potenti_APO-associ_panCa
Table S2：List of 112 candidate APOBEC-associated hotspot mutations identified in other cancer types presenting relatively high APOBEC mutagenesis (a total of 3751 cervical, head and neck, breast and lung cancer tumours). This table also includes statistical significances for APOBEC-mediated mutagenesis, gene transcriptional direction, predicted DNA stem-loop structures, and replication fork direc…
															Association between APOBEC signature (S2+S13) and given mutations						Mfold ssDNA structure			Replication Fork Directionality, the value ‘1’ (or ‘-1’) represents mutations occurring on Watson (or Crick) strands replicated mostly as lagging-strand templates for each cell line.										Functional annotation_2018 Bailey et al., Cell (PanCan-299 dirver gene)		Cancer_gene_census_COSMIC annotation (723 gene list)
Code	Hugo_Sym	Gene_Name	Code_Short	Mutation_Frequency	Cancer_types	APOBEC-type: C to G or C to T mutation within TCN motif (N = any base).	Triplet_Ref	Consequence	Variation_Class	DNA_Change	AA_Change	Codons	Ref_Allele	Var_Allele	Type	Association validated?	P value, comparing tumours with given mutation versus tumours without any of these 59 putative APOBEC-associated mutations in terms of APOBEC fraction score	APOBEC_Targeted_Strand*	Context +/- 12bp	YTCN or RTCN	In_Loop	ΔG, kcal/mol_37 °C	Transcription direction	RFD_Probability of locating on lagging strand template	GM06990	BL79	IARC385	RAJI	K-562	TF-1	HELA	IMR-90	TLSE19	Oncogene/Tumour supressor gene	Diver_Mutation (579 mutations in 53 genes)	COSMIC_Census	COSMIC_Mut_Type
PIK3CA_chr3_178936091_G_A	PIK3CA	phosphatidylinositol-4,5-bisphosphate 3-kinase catalytic subunit alpha	PIK3CA E545K	184	BRCA(99)-CESC(37)-HNSC(27)-LUSC(13)/LUAD(8)	Yes	TGA	missense_variant	Missense_Mutation	c.1633G>A	p.E545K	Gag/Aag	G	A	APOBEC-associated	Yes	5.97e-31	-	CTTTCTCCTGCTCAGTGATTTCAGA	YTCN	Yes	-0.47	Strand (+) as coding strand	0.777778	1	-1	-1	-1	-1	-1	-1	1	-1	oncogene_BLCA-CESC-HNSC-BRCA-LUSC/LUAD	Yes	oncogene	Mis
PIK3CA_chr3_178936082_G_A	PIK3CA	phosphatidylinositol-4,5-bisphosphate 3-kinase catalytic subunit alpha	PIK3CA E542K	136	BRCA(74)-CESC(23)-HNSC(21)-LUSC(13)/LUAD(5)	Yes	TGA	missense_variant	Missense_Mutation	c.1624G>A	p.E542K	Gaa/Aaa	G	A	APOBEC-associated	Yes	6.16e-24	-	GCTCAGTGATTTCAGAGAGAGGATC	YTCN	Yes	-0.92	Strand (+) as coding strand	0.777778	1	-1	-1	-1	-1	-1	-1	1	-1	oncogene_BLCA-CESC-HNSC-BRCA-LUSC/LUAD	NA	oncogene	Mis
PIK3CA_chr3_178938934_G_A	PIK3CA	phosphatidylinositol-4,5-bisphosphate 3-kinase catalytic subunit alpha	PIK3CA E726K	23	BRCA(13)-CESC(6)-HNSC(2)-LUSC(1)/LUAD(1)	Yes	TGA	missense_variant	Missense_Mutation	c.2176G>A	p.E726K	Gaa/Aaa	G	A	APOBEC-associated	Yes	8.84e-09	-	CCTTTTGTGTTTCATCCTTCTTCTC	YTCN	No	NA	Strand (+) as coding strand	0.777778	1	-1	-1	-1	-1	-1	-1	1	-1	oncogene_BLCA-CESC-HNSC-BRCA-LUSC/LUAD	NA	oncogene	Mis
MB21D2_chr3_192516720_G_C	MB21D2	Mab-21 domain containing 2	MB21D2 Q311E	17	BRCA(4)-HNSC(4)-LUSC(5)/LUAD(4)	Yes	TGA	missense_variant	Missense_Mutation	c.931C>G	p.Q311E	Cag/Gag	G	C	APOBEC-associated	Yes	4.48e-08	-	ATGCAGGCCTATCAGGCCTGCAAAG	RTCN	Yes	-10.64	Strand (-) as coding strand	1	-1	-1	-1	-1	-1	-1	-1	-1	-1	NA	NA	NA	Mis
MAPK1_chr22_22127164_C_T	MAPK1	mitogen-activated protein kinase 1	MAPK1 E322K	16	CESC(9)-HNSC(7)	Yes	TCG	missense_variant	Missense_Mutation	c.964G>A	p.E322K	Gag/Aag	C	T	APOBEC-associated	Yes	5.51e-07	+	GAGCTCTTACCTCGTCACTCGGGTC	YTCN	No	NA	Strand (-) as coding strand	0.888889	-1	1	1	1	1	1	1	1	1	oncogene_BLCA-CESC-HNSC-BRCA-LUSC/LUAD	NA	oncogene	Mis
TP53_chr17_7578275_G_A	TP53	tumor protein p53	TP53 Q192*	15	BRCA(5)-CESC(1)-HNSC(4)-LUSC(1)/LUAD(4)	Yes	TGA	stop_gained	Nonsense_Mutation	c.574C>T	p.Q192*	Cag/Tag	G	A	APOBEC-associated	Yes	0.020158	-	CTGGCCCCTCCTCAGCATCTTATCC	YTCN	Yes	-0.12	Strand (-) as coding strand	0	1	1	1	1	1	1	1	1	1	TSG_BLCA-CESC-HNSC-BRCA-LUSC/LUAD	Yes	oncogene, TSG, fusion	Mis, N, F, T
TP53_chr17_7577085_C_T	TP53	tumor protein p53	TP53 E285K	14	BRCA(7)-CESC(3)-HNSC(2)-LUAD(2)	Yes	TCT	missense_variant	Missense_Mutation	c.853G>A	p.E285K	Gag/Aag	C	T	APOBEC-associated	Yes	1.24e-07	+	GATTCTCTTCCTCTGTGCGCCGGTC	YTCN	Yes	0.93	Strand (-) as coding strand	1	1	1	1	1	1	1	1	1	1	TSG_BLCA-CESC-HNSC-BRCA-LUSC/LUAD	Yes	oncogene, TSG, fusion	Mis, N, F, T
NFE2L2_chr2_178098810_C_G	NFE2L2	nuclear factor, erythroid 2 like 2	NFE2L2 E79Q	12	CESC(1)-HNSC(4)-LUSC(7)	Yes	TCT	missense_variant	Missense_Mutation	c.235G>C	p.E79Q	Gag/Cag	C	G	APOBEC-associated	Yes	0.0192541	+	ATTCACCTGTCTCTTCATCTAGTTG	YTCN	Yes	1.68	Strand (-) as coding strand	0.333333	-1	-1	-1	-1	1	-1	1	-1	1	oncogene_BLCA-CESC-HNSC-BRCA-LUSC/LUAD	Yes	oncogene, TSG	Mis
PIK3CA_chr3_178928079_G_A	PIK3CA	phosphatidylinositol-4,5-bisphosphate 3-kinase catalytic subunit alpha	PIK3CA E453K	12	BRCA(8)-CESC(2)-HNSC(1)-LUSC(1)	Yes	AGA	missense_variant	Missense_Mutation	c.1357G>A	p.E453K	Gaa/Aaa	G	A	APOBEC-associated	Yes	1.86e-05	-	TCAGCAAATCTTCTAATCCATGAGG	YTCN	Yes	0.81	Strand (+) as coding strand	0.888889	-1	-1	-1	-1	-1	-1	-1	1	-1	oncogene_BLCA-CESC-HNSC-BRCA-LUSC/LUAD	NA	oncogene	Mis
RARS2_chr6_88299660_G_A	RARS2	arginyl-tRNA synthetase 2, mitochondrial	RARS2 R6C	10	BRCA(5)-CESC(2)-LUSC(1)/LUAD(2)	Yes	CGA	missense_variant	Missense_Mutation	c.16C>T	p.R6C	Cgc/Tgc	G	A	APOBEC-associated	Yes	1.94e-05	-	GCGTGCGGCTTTCGCCGCGCTATTG	YTCN	Yes	-7.51	Strand (-) as coding strand	1	-1	-1	-1	-1	-1	-1	-1	-1	-1	NA	NA	NA	NA
TP53_chr17_7576855_G_A	TP53	tumor protein p53	TP53 Q331*	10	BRCA(4)-CESC(1)-HNSC(2)-LUAD(3)	Yes	TGA	stop_gained	Nonsense_Mutation	c.991C>T	p.Q331*	Cag/Tag	G	A	APOBEC-associated	Yes	0.0241641	-	TATTTCACCCTTCAGGTACTAAGTC	YTCN	Yes	-1.63	Strand (-) as coding strand	0	1	1	1	1	1	1	1	1	1	TSG_BLCA-CESC-HNSC-BRCA-LUSC/LUAD	NA	oncogene, TSG, fusion	Mis, N, F, T
TP53_chr17_7577082_C_T	TP53	tumor protein p53	TP53 E286K	10	BRCA(4)-HNSC(3)-LUSC(1)/LUAD(2)	Yes	TCC	missense_variant	Missense_Mutation	c.856G>A	p.E286K	Gaa/Aaa	C	T	APOBEC-associated	Yes	0.0238808	+	GGAGATTCTCTTCCTCTGTGCGCCG	YTCN	Yes	-0.06	Strand (-) as coding strand	1	1	1	1	1	1	1	1	1	1	TSG_BLCA-CESC-HNSC-BRCA-LUSC/LUAD	NA	oncogene, TSG, fusion	Mis, N, F, T
NUP93_chr16_56782199_G_A	NUP93	nucleoporin 93	NUP93 E14K	9	BRCA(7)-HNSC(1)-LUAD(1)	Yes	TGA	missense_variant	Missense_Mutation	c.40G>A	p.E14K	Gaa/Aaa	G	A	APOBEC-associated	Yes	2.47e-05	-	CAGCAAGCTGTTCAGCTTGCTGAAG	YTCN	Yes	-9.84	Strand (+) as coding strand	0.666667	-1	-1	-1	-1	-1	-1	1	1	1	possible TSG_THCA	NA	NA	NA
C3orf70_chr3_184870595_G_A	C3orf70	chromosome 3 open reading frame 70	C3orf70 S6L	8	BRCA(2)-CESC(3)-LUSC(3)	Yes	CGA	missense_variant	Missense_Mutation	c.17C>T	p.S6L	tCg/tTg	G	A	APOBEC-associated	Yes	0.000161108	-	GTGCGGCGGCCTCGCCGGCGTCGGA	YTCN	Yes	-8.21	Strand (-) as coding strand	0.666667	-1	1	1	1	-1	-1	-1	-1	-1	NA	NA	NA	NA
ESR1_chr6_152332832_G_C	ESR1	estrogen receptor 1	ESR1 E380Q	8	BRCA(8)	Yes	AGA	missense_variant	Missense_Mutation	c.1138G>C	p.E380Q	Gaa/Caa	G	C	APOBEC-associated	Yes	6.11e-05	-	GCCAGGCACATTCTAGAAGGTGGAC	YTCN	Yes	-2.5	Strand (+) as coding strand	0.444444	1	-1	-1	1	1	1	1	-1	-1	NA	NA	oncogene, TSG, fusion	Mis
FGFR3_chr4_1803568_C_G	FGFR3	fibroblast growth factor receptor 3	FGFR3 S249C	8	HNSC(4)-LUSC(4)	Yes	TCC	missense_variant	Missense_Mutation	c.746C>G	p.S249C	tCc/tGc	C	G	APOBEC-associated	Yes	0.0237358	+	CCACAGAGCGCTCCCCGCACCGGCC	YTCN	Yes	-3.11	Strand (+) as coding strand	0.888889	1	1	1	-1	1	1	1	1	1	oncogene_BLCA-HNSC	Yes	oncogene, fusion	Mis, T
KLF5_chr13_73649905_G_C	KLF5	Kruppel like factor 5	KLF5 E419Q	8	LUSC(6)/LUAD(2)	Yes	TGA	missense_variant	Missense_Mutation	c.1255G>C	p.E419Q	Gag/Cag	G	C	APOBEC-associated	Yes	0.00118229	-	GGCGGGTCAGCTCATCCGATCGCGC	YTCN	Yes	-2.15	Strand (+) as coding strand	0.666667	1	-1	-1	-1	1	-1	-1	-1	1	oncogene_BLCA-CESC-LUSC/LUAD	NA	NA	NA
PIK3CA_chr3_178916854_G_A	PIK3CA	phosphatidylinositol-4,5-bisphosphate 3-kinase catalytic subunit alpha	PIK3CA E81K	7	BRCA(3)-CESC(1)-HNSC(1)-LUSC(1)/LUAD(1)	Yes	AGA	missense_variant	Missense_Mutation	c.241G>A	p.E81K	Gaa/Aaa	G	A	APOBEC-associated	Yes	0.000164049	-	CATCAAAAAATTCTTCCCTTTCTGC	RTCN	Yes	1.35	Strand (+) as coding strand	0.666667	1	-1	-1	-1	-1	1	-1	1	-1	oncogene_BLCA-CESC-HNSC-BRCA-LUSC/LUAD	NA	oncogene	Mis
PTEN_chr10_89717708_C_T	PTEN	phosphatase and tensin homolog	PTEN Q245*	7	BRCA(1)-CESC(1)-LUSC(4)/LUAD(1)	Yes	TCA	stop_gained	Nonsense_Mutation	c.733C>T	p.Q245*	Cag/Tag	C	T	APOBEC-associated	Yes	0.00641371	+	TTTGAGTTCCCTCAGCCGTTACCTG	YTCN	No	NA	Strand (+) as coding strand	0.333333	-1	-1	-1	-1	1	-1	1	1	-1	TSG_BLCA-CESC-HNSC-BRCA-LUSC/LUAD	NA	TSG	D, Mis, N, F, S
RHOA_chr3_49412905_C_G	RHOA	ras homolog family member A	RHOA E40Q	7	BRCA(2)-HNSC(5)	Yes	TCA	missense_variant	Missense_Mutation	c.118G>C	p.E40Q	Gag/Cag	C	G	APOBEC-associated	Yes	0.000123886	+	CCACATAGTTCTCAAACACTGTGGG	YTCN	Yes	-4.36	Strand (-) as coding strand	0.333333	1	-1	-1	1	1	-1	-1	-1	-1	oncogene_BLCA-HNSC	NA	oncogene, TSG	Mis, F, O
TP53_chr17_7577127_C_T	TP53	tumor protein p53	TP53 E271K	7	BRCA(1)-CESC(1)-HNSC(2)-LUSC(2)/LUAD(1)	Yes	TCA	missense_variant	Missense_Mutation	c.811G>A	p.E271K	Gag/Aag	C	T	APOBEC-associated	Yes	0.000505132	+	AAACACGCACCTCAAAGCTGTTCCG	YTCN	Yes	-0.76	Strand (-) as coding strand	1	1	1	1	1	1	1	1	1	1	TSG_BLCA-CESC-HNSC-BRCA-LUSC/LUAD	Yes	oncogene, TSG, fusion	Mis, N, F, T
TP53_chr17_7577141_C_T	TP53	tumor protein p53	TP53 G266E	7	BRCA(4)-HNSC(3)	Yes	TCC	missense_variant	Missense_Mutation	c.797G>A	p.G266E	gGa/gAa	C	T	APOBEC-associated	Yes	0.00222046	+	AAGCTGTTCCGTCCCAGTAGATTAC	RTCN	Yes	-0.1	Strand (-) as coding strand	1	1	1	1	1	1	1	1	1	1	TSG_BLCA-CESC-HNSC-BRCA-LUSC/LUAD	NA	oncogene, TSG, fusion	Mis, N, F, T
ACTB_chr7_5567507_C_T	ACTB	actin beta	ACTB E334K	6	CESC(2)-HNSC(3)-LUAD(1)	Yes	TCA	missense_variant	Missense_Mutation	c.1000G>A	p.E334K	Gag/Aag	C	T	APOBEC-associated	Yes	0.00247241	+	AGTACTTGCGCTCAGGAGGAGCAAT	YTCN	No	NA	Strand (-) as coding strand	0	-1	-1	-1	-1	-1	-1	-1	-1	-1	NA	NA	NA	NA
APH1A_chr1_150241120_G_A	APH1A	aph-1 homolog A, gamma-secretase subunit	APH1A R31C	6	BRCA(2)-CESC(1)-HNSC(1)-LUAD(2)	Yes	CGA	missense_variant	Missense_Mutation	c.91C>T	p.R31C	Cgc/Tgc	G	A	APOBEC-associated	Yes	8.07e-05	-	GGGGACCCGCTTCGCGTTATCATCC	YTCN	Yes	-1.78	Strand (-) as coding strand	1	-1	-1	-1	-1	-1	-1	-1	-1	-1	NA	NA	NA	NA
CASP8_chr2_202151270_C_T	CASP8	caspase 8	CASP8 Q465*	6	BRCA(1)-CESC(1)-HNSC(4)	Yes	TCA	stop_gained	Nonsense_Mutation	c.1393C>T	p.Q465*	Cag/Tag	C	T	APOBEC-associated	Yes	7.77e-05	+	AAACAGATGCCTCAGCCTACTTTCA	YTCN	Yes	-0.46	Strand (+) as coding strand	1	1	1	1	1	1	1	1	1	1	TSG_CESC-HNSC-BRCA	NA	TSG	N, S, F
FAM83G_chr17_18907093_G_A	FAM83G	family with sequence similarity 83 member G	FAM83G Q88*	6	BRCA(2)-CESC(3)-LUAD(1)	Yes	TGA	stop_gained	Nonsense_Mutation	c.262C>T	p.Q88*	Cag/Tag	G	A	APOBEC-associated	Yes	0.00012612	-	ACGGGCCCCTCTCAGGGGCCCGAGG	YTCN	Yes	-13.22	Strand (-) as coding strand	1	-1	-1	-1	-1	-1	-1	-1	-1	-1	NA	NA	NA	NA
HIST1H1B_chr6_27834714_C_T	HIST1H1B	histone cluster 1 H1 family member b	HIST1H1B P198P	6	BRCA(1)-CESC(3)-HNSC(2)	Yes	TCG	synonymous_variant	Silent	c.594G>A	p.P198=	ccG/ccA	C	T	APOBEC-associated	Yes	0.000261708	+	CTTTGCCGCCTTCGGCTTAACTGCC	YTCN	No	NA	Strand (-) as coding strand	0.888889	1	1	1	1	-1	1	1	1	1	NA	NA	NA	NA
HIST2H2BE_chr1_149857978_G_C	HIST2H2BE	histone cluster 2 H2B family member e	HIST2H2BE F71L	6	BRCA(2)-CESC(2)-HNSC(2)	Yes	CGA	missense_variant	Missense_Mutation	c.213C>G	p.F71L	ttC/ttG	G	C	APOBEC-associated	Yes	6.86e-05	-	CAACGACATCTTCGAGCGCATCGCG	YTCN	No	NA	Strand (-) as coding strand	1	-1	-1	-1	-1	-1	-1	-1	-1	-1	NA	NA	NA	NA
KLF5_chr13_73649905_G_A	KLF5	Kruppel like factor 5	KLF5 E419K	6	CESC(5)-LUAD(1)	Yes	TGA	missense_variant	Missense_Mutation	c.1255G>A	p.E419K	Gag/Aag	G	A	APOBEC-associated	Yes	0.00247641	-	GGCGGGTCAGCTCATCCGATCGCGC	YTCN	Yes	-2.15	Strand (+) as coding strand	0.666667	1	-1	-1	-1	1	-1	-1	-1	1	oncogene_BLCA-CESC-LUSC/LUAD	NA	NA	NA
MYH9_chr22_36708234_C_T	MYH9	myosin heavy chain 9	MYH9 E530K	6	BRCA(2)-CESC(1)-HNSC(3)	Yes	TCG	missense_variant	Missense_Mutation	c.1588G>A	p.E530K	Gag/Aag	C	T	APOBEC-associated	Yes	0.000100041	+	ACCAGCACTCCTCGTCCAGCAGGGC	YTCN	Yes	-1.12	Strand (-) as coding strand	0	-1	-1	-1	-1	-1	-1	-1	-1	-1	oncogene_HNSC	NA	TSG, fusion	T
NFE2L2_chr2_178098960_C_T	NFE2L2	nuclear factor, erythroid 2 like 2	NFE2L2 D29N	6	HNSC(1)-LUSC(5)	Yes	TCT	missense_variant	Missense_Mutation	c.85G>A	p.D29N	Gat/Aat	C	T	APOBEC-associated	Yes	0.037126	+	TTACTCCAAGATCTATATCTTGCCT	RTCN	Yes	-3.66	Strand (-) as coding strand	0.333333	-1	-1	-1	-1	1	-1	1	-1	1	oncogene_BLCA-CESC-HNSC-BRCA-LUSC/LUAD	NA	oncogene, TSG	Mis
PDE3A_chr12_20523043_G_A	PDE3A	phosphodiesterase 3A	PDE3A L275L	6	CESC(1)-HNSC(2)-LUSC(1)/LUAD(2)	Yes	TGA	synonymous_variant	Silent	c.825G>A	p.L275L	ctG/ctA	G	A	APOBEC-associated	Yes	0.0197185	-	GGTCCCAGCAATCAGCTGGGACCCC	RTCN	Yes	-11.24	Strand (+) as coding strand	0.666667	1	-1	-1	1	-1	-1	1	-1	-1	NA	NA	NA	NA
PIK3CA_chr3_178916946_G_C	PIK3CA	phosphatidylinositol-4,5-bisphosphate 3-kinase catalytic subunit alpha	PIK3CA K111N	6	BRCA(2)-HNSC(2)-LUSC(1)/LUAD(1)	Yes	AGA	missense_variant	Missense_Mutation	c.333G>C	p.K111N	aaG/aaC	G	C	APOBEC-associated	Yes	0.0183255	-	TCGATTGAGGATCTTTTCTTCACGG	RTCN	Yes	-1	Strand (+) as coding strand	0.666667	1	-1	-1	-1	-1	1	-1	1	-1	oncogene_BLCA-CESC-HNSC-BRCA-LUSC/LUAD	NA	oncogene	Mis
TP53_chr17_7577099_C_G	TP53	tumor protein p53	TP53 R280T	6	BRCA(2)-CESC(1)-HNSC(1)-LUSC(1)/LUAD(1)	Yes	TCT	missense_variant	Missense_Mutation	c.839G>C	p.R280T	aGa/aCa	C	G	APOBEC-associated	Yes	0.000274413	+	GTGCGCCGGTCTCTCCCAGGACAGG	YTCN	Yes	-1.76	Strand (-) as coding strand	1	1	1	1	1	1	1	1	1	1	TSG_BLCA-CESC-HNSC-BRCA-LUSC/LUAD	NA	oncogene, TSG, fusion	Mis, N, F, T
TP53_chr17_7577099_C_T	TP53	tumor protein p53	TP53 R280K	6	BRCA(2)-CESC(1)-HNSC(2)-LUSC(1)	Yes	TCT	missense_variant	Missense_Mutation	c.839G>A	p.R280K	aGa/aAa	C	T	APOBEC-associated	Yes	0.0153159	+	GTGCGCCGGTCTCTCCCAGGACAGG	YTCN	Yes	-1.76	Strand (-) as coding strand	1	1	1	1	1	1	1	1	1	1	TSG_BLCA-CESC-HNSC-BRCA-LUSC/LUAD	Yes	oncogene, TSG, fusion	Mis, N, F, T
ZSCAN22_chr19_58850179_G_A	ZSCAN22	zinc finger and SCAN domain containing 22	ZSCAN22 A321A	6	BRCA(1)-HNSC(2)-LUAD(3)	Yes	CGA	synonymous_variant	Silent	c.963G>A	p.A321=	gcG/gcA	G	A	APOBEC-associated	Yes	0.00343644	-	CTCATGGGGCTTCGCCCCTGTGTGG	YTCN	Yes	-5.39	Strand (+) as coding strand	1	-1	-1	-1	-1	-1	-1	-1	-1	-1	NA	NA	NA	NA
COL4A2_chr13_111156284_G_A	COL4A2	collagen type IV alpha 2 chain	COL4A2 R1410Q	5	BRCA(2)-HNSC(2)-LUAD(1)	Yes	CGA	missense_variant	Missense_Mutation	c.4229G>A	p.R1410Q	cGa/cAa	G	A	APOBEC-associated	Yes	0.032531	-	CCAGGGGGGCCTCGCCTCCCCTGGG	YTCN	Yes	-8.95	Strand (+) as coding strand	0.777778	-1	-1	-1	-1	1	1	-1	-1	-1	NA	NA	NA	NA
DEGS2_chr14_100615443_G_A	DEGS2	delta 4-desaturase, sphingolipid 2	DEGS2 F229F	5	CESC(2)-HNSC(1)-LUSC(2)	Yes	CGA	synonymous_variant	Silent	c.687C>T	p.F229F	ttC/ttT	G	A	APOBEC-associated	Yes	0.00161512	-	CTCGGGCCACTTCGTGGCCGAGCAC	YTCN	Yes	-6.29	Strand (-) as coding strand	1	-1	-1	-1	-1	-1	-1	-1	-1	-1	NA	NA	NA	NA
FOXA1_chr14_38061240_G_A	FOXA1	forkhead box A1	FOXA1 S250F	5	BRCA(5)	Yes	GGA	missense_variant	Missense_Mutation	c.749C>T	p.S250F	tCc/tTc	G	A	APOBEC-associated	Yes	0.0406078	-	TGCACCCGGACTCCGGCAACATGTT	YTCN	No	NA	Strand (-) as coding strand	0.444444	1	-1	-1	-1	1	-1	1	1	1	possible TSG_BLCA, oncogene_BRCA	NA	oncogene	Mis, F
GJA8_chr1_147380410_G_A	GJA8	gap junction protein alpha 8	GJA8 E110K	5	BRCA(3)-CESC(1)-HNSC(1)	Yes	CGA	missense_variant	Missense_Mutation	c.328G>A	p.E110K	Gag/Aag	G	A	APOBEC-associated	Yes	0.00498583	-	GCTCCTCCGCCTCGCGGCTTTTGCG	YTCN	Yes	-3.56	Strand (+) as coding strand	0.888889	-1	-1	-1	-1	-1	1	-1	-1	-1	NA	NA	NA	NA
HIST1H1C_chr6_26056117_C_T	HIST1H1C	histone cluster 1 H1 family member c	HIST1H1C A180A	5	BRCA(2)-HNSC(1)-LUSC(1)/LUAD(1)	Yes	TCG	synonymous_variant	Silent	c.540G>A	p.A180=	gcG/gcA	C	T	APOBEC-associated	Yes	0.00490371	+	TTTCTTGGGCTTCGCAACCTTGGCC	YTCN	Yes	-1.04	Strand (-) as coding strand	0.777778	1	1	-1	1	-1	1	1	1	1	NA	NA	NA	NA
HIST1H2BF_chr6_26200015_G_A	HIST1H2BF	histone cluster 1 H2B family member f	HIST1H2BF E77K	5	BRCA(1)-HNSC(3)-LUSC(1)	Yes	CGA	missense_variant	Missense_Mutation	c.229G>A	p.E77K	Gag/Aag	G	A	APOBEC-associated	Yes	0.000545758	-	GGCGGGAAGCCTCGCCAGCGATGCG	YTCN	No	NA	Strand (+) as coding strand	1	-1	-1	-1	-1	-1	-1	-1	-1	-1	NA	NA	NA	NA
HIST1H3B_chr6_26032069_C_T	HIST1H3B	histone cluster 1 H3 family member b	HIST1H3B E74K	5	BRCA(2)-LUSC(2)/LUAD(1)	Yes	TCT	missense_variant	Missense_Mutation	c.220G>A	p.E74K	Gaa/Aaa	C	T	APOBEC-associated	Yes	0.0146539	+	CTTGGGCGATTTCTCGCACCAGGCG	YTCN	Yes	-3.89	Strand (-) as coding strand	0.555556	1	1	-1	-1	-1	1	-1	1	1	NA	NA	oncogene	Mis
RUBCN_chr3_197421306_G_A	RUBCN	rubicon autophagy regulator	RUBCN R542W	5	BRCA(1)-CESC(1)-HNSC(1)-LUSC(1)/LUAD(1)	Yes	CGA	missense_variant	Missense_Mutation	c.1624C>T	p.R542W	Cgg/Tgg	G	A	APOBEC-associated	Yes	0.00148699	-	AAGATCCGCCTTCGGCGCCAGCAAA	YTCN	Yes	-3.5	Strand (-) as coding strand	0.333333	1	1	1	-1	-1	1	1	-1	1	NA	NA	NA	NA
NFE2L2_chr2_178098810_C_T	NFE2L2	nuclear factor, erythroid 2 like 2	NFE2L2 E79K	5	CESC(1)-HNSC(3)-LUSC(1)	Yes	TCT	missense_variant	Missense_Mutation	c.235G>A	p.E79K	Gag/Aag	C	T	APOBEC-associated	Yes	0.00317676	+	ATTCACCTGTCTCTTCATCTAGTTG	YTCN	No	NA	Strand (-) as coding strand	0.333333	-1	-1	-1	-1	1	-1	1	-1	1	oncogene_BLCA-CESC-HNSC-BRCA-LUSC/LUAD	NA	oncogene, TSG	Mis
NFE2L2_chr2_178098953_C_G	NFE2L2	nuclear factor, erythroid 2 like 2	NFE2L2 G31A	5	LUSC(5)	Yes	TCC	missense_variant	Missense_Mutation	c.92G>C	p.G31A	gGa/gCa	C	G	APOBEC-associated	Yes	0.023414	+	TCTCGACTTACTCCAAGATCTATAT	YTCN	Yes	-1.26	Strand (-) as coding strand	0.333333	-1	-1	-1	-1	1	-1	1	-1	1	oncogene_BLCA-CESC-HNSC-BRCA-LUSC/LUAD	NA	oncogene, TSG	Mis
NOS3_chr7_150706129_G_A	NOS3	nitric oxide synthase 3	NOS3 E742K	5	BRCA(2)-CESC(2)-LUAD(1)	Yes	CGA	missense_variant	Missense_Mutation	c.2224G>A	p.E742K	Gag/Aag	G	A	APOBEC-associated	Yes	0.00184474	-	ACTGCAGGCCCTCGGCCTGGGCGCT	YTCN	Yes	-6.31	Strand (+) as coding strand	0.888889	-1	-1	-1	-1	-1	1	-1	-1	-1	NA	NA	NA	NA
PELI3_chr11_66238754_G_A	PELI3	pellino E3 ubiquitin protein ligase family member 3	PELI3 R89Q	5	BRCA(2)-CESC(2)-LUAD(1)	Yes	CGA	missense_variant	Missense_Mutation	c.266G>A	p.R89Q	cGa/cAa	G	A	APOBEC-associated	Yes	0.000948192	-	GCCAGGCGGCTTCGCCGGCGGCCCT	YTCN	No	NA	Strand (+) as coding strand	0.111111	1	-1	1	1	1	1	1	1	1	NA	NA	NA	NA
TGFBR2_chr3_30732942_G_A	TGFBR2	transforming growth factor beta receptor 2	TGFBR2 E544K	5	HNSC(5)	Yes	TGA	missense_variant	Missense_Mutation	c.1630G>A	p.E544K	Gag/Aag	G	A	APOBEC-associated	Yes	0.000445186	-	GGTCCCAGCACTCAGTCAACGTCTC	YTCN	Yes	1.23	Strand (+) as coding strand	0.333333	-1	1	1	1	-1	-1	1	1	1	possible TSG_CESC-HNSC	NA	TSG	Mis, F, N
TP53_chr17_7578534_C_G	TP53	tumor protein p53	TP53 K132N	5	BRCA(3)-CESC(1)-HNSC(1)	Yes	TCT	missense_variant	Missense_Mutation	c.396G>C	p.K132N	aaG/aaC	C	G	APOBEC-associated	Yes	0.0155213	+	TTGGCAAAACATCTTGTTGAGGGCA	RTCN	Yes	-1.3	Strand (-) as coding strand	1	1	1	1	1	1	1	1	1	1	TSG_BLCA-CESC-HNSC-BRCA-LUSC/LUAD	Yes	oncogene, TSG, fusion	Mis, N, F, T
ACTL6B_chr7_100252740_C_T	ACTL6B	actin like 6B	ACTL6B E91K	4	BRCA(1)-CESC(1)-HNSC(1)-LUAD(1)	Yes	TCG	missense_variant	Missense_Mutation	c.271G>A	p.E91K	Gag/Aag	C	T	APOBEC-associated	Yes	0.00284547	+	ACTCCCAGTCCTCGACTGGGGCCAG	YTCN	Yes	-6.67	Strand (-) as coding strand	1	1	1	1	1	1	1	1	1	1	NA	NA	NA	NA
ARID1A_chr1_27057727_C_T	ARID1A	AT-rich interaction domain 1A	ARID1A Q479*	4	BRCA(2)-LUAD(2)	Yes	TCA	stop_gained	Nonsense_Mutation	c.1435C>T	p.Q479*	Cag/Tag	C	T	APOBEC-associated	Yes	0.0489889	+	AGTCCTCACCCTCAGCAGCAGCAGC	YTCN	No	NA	Strand (+) as coding strand	0.666667	1	1	1	-1	1	1	1	-1	-1	TSG_BLCA-CESC-BRCA-LUSC/LUAD	NA	TSG, fusion	Mis, N, F, S, D, T
ATXN2L_chr16_28842045_C_T	ATXN2L	ataxin 2 like	ATXN2L R382C	4	BRCA(1)-HNSC(1)-LUSC(1)/LUAD(1)	Yes	TCG	missense_variant	Missense_Mutation	c.1144C>T	p.R382C	Cgt/Tgt	C	T	APOBEC-associated	Yes	0.00372809	+	TCTTTGCCACCTCGTGGCCCTCACC	YTCN	Yes	-4.39	Strand (+) as coding strand	0.333333	-1	-1	-1	1	-1	-1	1	-1	1	NA	NA	NA	NA
CASP8_chr2_202141586_C_T	CASP8	caspase 8	CASP8 R292W	4	BRCA(1)-CESC(1)-HNSC(2)	Yes	TCG	missense_variant	Missense_Mutation	c.874C>T	p.R292W	Cgg/Tgg	C	T	APOBEC-associated	Yes	0.0208606	+	AAAAGCAAACCTCGGGGATACTGTC	YTCN	Yes	-1.12	Strand (+) as coding strand	1	1	1	1	1	1	1	1	1	1	TSG_CESC-HNSC-BRCA	NA	TSG	N, S, F
CASP8_chr2_202149751_C_T	CASP8	caspase 8	CASP8 Q339*	4	BRCA(2)-CESC(1)-HNSC(1)	Yes	TCA	stop_gained	Nonsense_Mutation	c.1015C>T	p.Q339*	Cag/Tag	C	T	APOBEC-associated	Yes	0.0009164	+	GAGCTGACATCTCAGTTCACTGGTT	YTCN	No	NA	Strand (+) as coding strand	1	1	1	1	1	1	1	1	1	1	TSG_CESC-HNSC-BRCA	NA	TSG	N, S, F
CDH1_chr16_68835596_C_T	CDH1	cadherin 1	CDH1 R63*	4	BRCA(4)	Yes	TCG	stop_gained	Nonsense_Mutation	c.187C>T	p.R63*	Cga/Tga	C	T	APOBEC-associated	Yes	0.00926519	+	GATTGCACCGGTCGACAAAGGACAG	RTCN	No	NA	Strand (+) as coding strand	0.777778	1	-1	1	1	1	1	1	-1	1	TSG_BRCA	NA	TSG	Mis, N, F, S
CUL1_chr7_148484186_G_A	CUL1	cullin 1	CUL1 E485K	4	CESC(2)-HNSC(1)-LUSC(1)	Yes	CGA	missense_variant	Missense_Mutation	c.1453G>A	p.E485K	Gaa/Aaa	G	A	APOBEC-associated	Yes	0.0263603	-	TCATGCTGGCTTCGGCATCGTCACT	YTCN	No	NA	Strand (+) as coding strand	1	-1	-1	-1	-1	-1	-1	-1	-1	-1	oncogene_BLCA	NA	NA	NA
EPHA2_chr1_16464404_G_C	EPHA2	EPH receptor A2	EPHA2 S419*	4	HNSC(4)	Yes	TGA	stop_gained	Nonsense_Mutation	c.1256C>G	p.S419*	tCa/tGa	G	C	APOBEC-associated	Yes	0.000991599	-	GCAATGGCGTCTCAGGCCTGGTAAC	YTCN	Yes	-1.81	Strand (-) as coding strand	0.777778	-1	-1	-1	-1	-1	-1	1	-1	1	TSG_HNSC	NA	NA	NA
EXOC4_chr7_132937919_C_T	EXOC4	exocyst complex component 4	EXOC4 S21L	4	BRCA(3)-CESC(1)	Yes	TCG	missense_variant	Missense_Mutation	c.62C>T	p.S21L	tCg/tTg	C	T	APOBEC-associated	Yes	0.0362441	+	GCAAAGACCCCTCGGGGCTGCTCAT	YTCN	Yes	-3.2	Strand (+) as coding strand	1	1	1	1	1	1	1	1	1	1	NA	NA	NA	NA
FAS_chr10_90773980_G_A	FAS	Fas cell surface death receptor	FAS E261K	4	CESC(3)-LUAD(1)	Yes	TGA	missense_variant	Missense_Mutation	c.781G>A	p.E261K	Gag/Aag	G	A	APOBEC-associated	Yes	0.000642494	-	CATTCTTGATCTCATCTATTTTGGC	YTCN	Yes	0.09	Strand (-) as coding strand	0.222222	1	1	1	1	-1	1	1	1	-1	NA	NA	TSG	Mis
FOXA1_chr14_38061461_G_C	FOXA1	forkhead box A1	FOXA1 I176M	4	BRCA(3)-LUAD(1)	Yes	AGA	missense_variant	Missense_Mutation	c.528C>G	p.I176M	atC/atG	G	C	APOBEC-associated	Yes	0.0305031	-	CTACTCGTACATCTCGCTCATCACC	RTCN	Yes	0.42	Strand (-) as coding strand	0.444444	1	-1	-1	-1	1	-1	1	1	1	possible TSG_BLCA, oncogene_BRCA	NA	oncogene	Mis, F
GMEB2_chr20_62221554_G_A	GMEB2	glucocorticoid modulatory element binding protein 2	GMEB2 S494L	4	BRCA(1)-LUSC(1)/LUAD(2)	Yes	CGA	missense_variant	Missense_Mutation	c.1481C>T	p.S494L	tCg/tTg	G	A	APOBEC-associated	Yes	0.0148267	-	TGGCCCAGGCCTCGCCTGGCTCCAG	YTCN	Yes	-6.62	Strand (-) as coding strand	0.222222	1	1	1	-1	-1	1	1	1	1	NA	NA	NA	NA
HIST1H2BC_chr6_26123919_C_G	HIST1H2BC	histone cluster 1 H2B family member c	HIST1H2BC E72Q	4	BRCA(3)-LUSC(1)	Yes	TCA	missense_variant	Missense_Mutation	c.214G>C	p.E72Q	Gag/Cag	C	G	APOBEC-associated	Yes	0.0425148	+	CCGCGATGCGCTCAAATATGTCGTT	YTCN	No	NA	Strand (-) as coding strand	0.222222	-1	-1	-1	1	-1	-1	1	-1	-1	NA	NA	NA	NA
HIST1H2BH_chr6_26251947_G_A	HIST1H2BH	histone cluster 1 H2B family member h	HIST1H2BH Q23Q	4	BRCA(2)-LUSC(1)/LUAD(1)	Yes	AGA	synonymous_variant	Silent	c.69G>A	p.Q23=	caG/caA	G	A	APOBEC-associated	Yes	0.0187164	-	GCCATCCTTCTTCTGCGCCTTGGTC	YTCN	Yes	0.04	Strand (+) as coding strand	1	-1	-1	-1	-1	-1	-1	-1	-1	-1	NA	NA	NA	NA
HLA-A_chr6_29911061_G_C	HLA-A	major histocompatibility complex, class I, A	HLA-A Q120H	4	CESC(2)-HNSC(1)-LUSC(1)	Yes	AGA	missense_variant	Missense_Mutation	c.360G>C	p.Q120H	caG/caC	G	C	APOBEC-associated	Yes	0.0048349	-	GCCATACATTATCTGGATGGTGTGA	RTCN	Yes	-3.79	Strand (+) as coding strand	1	-1	-1	-1	-1	-1	-1	-1	-1	-1	possible TSG_HNSC-LUSC/LUAD	NA	fusion	T
HSPB8_chr12_119617367_G_A	HSPB8	heat shock protein family B (small) member 8	HSPB8 E84K	4	CESC(1)-LUSC(2)/LUAD(1)	Yes	CGA	missense_variant	Missense_Mutation	c.250G>A	p.E84K	Gag/Aag	G	A	APOBEC-associated	Yes	0.00349342	-	GGGTCCTGCCCTCGGCAGGCACCCC	YTCN	Yes	-7.88	Strand (+) as coding strand	0.777778	-1	-1	-1	-1	-1	-1	1	1	-1	NA	NA	NA	NA
KLC2_chr11_66026210_G_A	KLC2	kinesin light chain 2	KLC2 E49K	4	BRCA(2)-CESC(1)-LUAD(1)	Yes	CGA	missense_variant	Missense_Mutation	c.145G>A	p.E49K	Gaa/Aaa	G	A	APOBEC-associated	Yes	0.00854857	-	CAGGCTCGGCTTCGCCGGCCTCAGG	YTCN	Yes	-6.51	Strand (+) as coding strand	1	-1	-1	-1	-1	-1	-1	-1	-1	-1	NA	NA	NA	NA
KMT2C_chr7_151878287_G_A	KMT2C	lysine methyltransferase 2C	KMT2C Q2220*	4	BRCA(1)-CESC(2)-LUSC(1)	Yes	TGA	stop_gained	Nonsense_Mutation	c.6658C>T	p.Q2220*	Cag/Tag	G	A	APOBEC-associated	Yes	0.0133077	-	GTCCCTTACTCTCAGCCACCAGCAA	YTCN	No	NA	Strand (-) as coding strand	0.666667	-1	-1	-1	-1	-1	-1	1	1	1	TSG_BLCA-CESC-BRCA	NA	TSG	N
MAPK1_chr22_22162014_C_T	MAPK1	mitogen-activated protein kinase 1	MAPK1 E81K	4	BRCA(3)-HNSC(1)	Yes	TCA	missense_variant	Missense_Mutation	c.241G>A	p.E81K	Gag/Aag	C	T	APOBEC-associated	Yes	0.00137581	+	CAATGATGTTCTCATGTCTGAAGCG	YTCN	No	NA	Strand (-) as coding strand	0.555556	-1	1	-1	-1	1	1	-1	1	1	oncogene_BLCA-CESC-HNSC-BRCA-LUSC/LUAD	NA	oncogene	Mis
MB21D2_chr3_192516720_G_A	MB21D2	Mab-21 domain containing 2	MB21D2 Q311*	4	CESC(2)-LUSC(1)/LUAD(1)	Yes	TGA	stop_gained	Nonsense_Mutation	c.931C>T	p.Q311*	Cag/Tag	G	A	APOBEC-associated	Yes	0.000950269	-	ATGCAGGCCTATCAGGCCTGCAAAG	RTCN	Yes	-10.64	Strand (-) as coding strand	1	-1	-1	-1	-1	-1	-1	-1	-1	-1	NA	NA	NA	Mis
MRPL53_chr2_74699368_G_A	MRPL53	mitochondrial ribosomal protein L53	MRPL53 R73C	4	BRCA(2)-HNSC(1)-LUAD(1)	Yes	CGA	missense_variant	Missense_Mutation	c.217C>T	p.R73C	Cgc/Tgc	G	A	APOBEC-associated	Yes	0.00320349	-	GGAGACGGGCATCGCCTGATTATGC	RTCN	Yes	-3.25	Strand (-) as coding strand	0.666667	-1	-1	1	1	1	-1	-1	-1	-1	NA	NA	NA	NA
NFE2_chr12_54686942_G_C	NFE2	nuclear factor, erythroid 2	NFE2 S113*	4	BRCA(1)-CESC(1)-HNSC(1)-LUSC(1)	Yes	TGA	stop_gained	Nonsense_Mutation	c.338C>G	p.S113*	tCa/tGa	G	C	APOBEC-associated	Yes	0.00180361	-	CACTGAGCCTCTCAGGCCTGCTCAG	YTCN	Yes	-4.81	Strand (-) as coding strand	1	-1	-1	-1	-1	-1	-1	-1	-1	-1	NA	NA	NA	NA
NOTCH1_chr9_139412282_C_T	NOTCH1	notch receptor 1	NOTCH1 E455K	4	HNSC(3)-LUAD(1)	Yes	TCG	missense_variant	Missense_Mutation	c.1363G>A	p.E455K	Gag/Aag	C	T	APOBEC-associated	Yes	0.0129122	+	TCGAGACGCACTCGTTGACGTCGAT	YTCN	No	NA	Strand (-) as coding strand	0	-1	-1	-1	-1	-1	-1	-1	-1	-1	TSG_CESC-HNSC-BRCA-LUSC	NA	oncogene, TSG, fusion	T, Mis, O
NPC2_chr14_74959988_G_A	NPC2	NPC intracellular cholesterol transporter 2	NPC2 *11*	4	BRCA(1)-CESC(1)-LUAD(2)	Yes	CGA	5_prime_UTR_variant	5'UTR	c.-11C>T	*11*	NA	G	A	APOBEC-associated	Yes	0.0016423	-	AGCTTGGAACTTCGTTATCCGCGAT	YTCN	No	NA	Strand (-) as coding strand	1	-1	-1	-1	-1	-1	-1	-1	-1	-1	NA	NA	NA	NA
PCDHA8_chr5_140222831_C_G	PCDHA8	protocadherin alpha 8	PCDHA8 S642C	4	BRCA(2)-LUAD(2)	Yes	TCT	missense_variant	Missense_Mutation	c.1925C>G	p.S642C	tCt/tGt	C	G	APOBEC-associated	Yes	0.0206304	+	ACGAAGCGGACTCTCCGCGCCACCG	YTCN	Yes	-4.59	Strand (+) as coding strand	1	1	1	1	1	1	1	1	1	1	NA	NA	NA	NA
PDE3A_chr12_20766419_G_A	PDE3A	phosphodiesterase 3A	PDE3A E352K	4	BRCA(2)-LUAD(2)	Yes	CGA	missense_variant	Missense_Mutation	c.1054G>A	p.E352K	Gag/Aag	G	A	APOBEC-associated	Yes	0.00598659	-	GGCCGTGGGCCTCGCCCATGACGGC	YTCN	Yes	-7.53	Strand (+) as coding strand	0.222222	1	1	-1	1	1	1	1	1	-1	NA	NA	NA	NA
SURF2_chr9_136226921_C_T	SURF2	surfeit 2	SURF2 R145C	4	CESC(1)-HNSC(1)-LUSC(2)	Yes	TCG	missense_variant	Missense_Mutation	c.433C>T	p.R145C	Cgc/Tgc	C	T	APOBEC-associated	Yes	0.00394696	+	GGTGACGGGCCTCGCCCGCGGGAAG	YTCN	Yes	-5.78	Strand (+) as coding strand	0.111111	-1	-1	-1	-1	-1	1	-1	-1	-1	NA	NA	NA	NA
TMEM131_chr2_98409038_C_G	TMEM131	transmembrane protein 131	TMEM131 E1319Q	4	CESC(2)-HNSC(1)-LUAD(1)	Yes	TCA	missense_variant	Missense_Mutation	c.3955G>C	p.E1319Q	Gaa/Caa	C	G	APOBEC-associated	Yes	0.0056984	+	GAGACAGCCTTTCAGGCTGCGGCTC	YTCN	Yes	-5.73	Strand (-) as coding strand	0.555556	-1	-1	-1	-1	1	1	1	1	1	NA	NA	NA	NA
AKT1_chr14_105246551_C_T	AKT1	AKT serine/threonine kinase 1	AKT1 E17K	49	/	Yes	TCC	missense_variant	Missense_Mutation	c.49G>A	p.E17K	Gag/Aag	C	T	Undetermined	No	0.34433	+	TCTTGATGTACTCCCCTACAGACGT	NA	NA	NA		NA	NA	NA	NA	NA	NA	NA	NA	NA	NA	oncogene_CESC-BRCA	Yes	oncogene	Mis
TP53_chr17_7578212_G_A	TP53	tumor protein p53	TP53 R213*	31	/	Yes	CGA	stop_gained	Nonsense_Mutation	c.637C>T	p.R213*	Cga/Tga	G	A	Undetermined	No	0.0630939	-	AGAAACACTTTTCGACATAGTGTGG	NA	NA	NA		NA	NA	NA	NA	NA	NA	NA	NA	NA	NA	TSG_BLCA-CESC-HNSC-BRCA-LUSC/LUAD	Yes	oncogene, TSG, fusion	Mis, N, F, T
U2AF1_chr21_44524456_G_A	U2AF1	U2 small nuclear RNA auxiliary factor 1	U2AF1 S34F	19	/	Yes	AGA	missense_variant	Missense_Mutation	c.101C>T	p.S34F	tCt/tTt	G	A	Undetermined	No	0.894157	-	GAGACAGGTGCTCTCGGTTGCACAA	NA	NA	NA		NA	NA	NA	NA	NA	NA	NA	NA	NA	NA	oncogene_LUAD	NA	oncogene	Mis
EP300_chr22_41565529_G_A	EP300	E1A binding protein p300	EP300 D1399N	13	/	Yes	CGA	missense_variant	Missense_Mutation	c.4195G>A	p.D1399N	Gat/Aat	G	A	Undetermined	No	0.723617	-	AATGAACACTATCGAGGTAAGATAT	NA	NA	NA		NA	NA	NA	NA	NA	NA	NA	NA	NA	NA	TSG_BLCA-CESC-HNSC-BRCA-LUSC/LUAD	Yes	TSG, fusion	T, N, F, Mis, O
NFE2L2_chr2_178098960_C_G	NFE2L2	nuclear factor, erythroid 2 like 2	NFE2L2 D29H	12	/	Yes	TCT	missense_variant	Missense_Mutation	c.85G>C	p.D29H	Gat/Cat	C	G	Undetermined	No	0.140183	+	TTACTCCAAGATCTATATCTTGCCT	NA	NA	NA		NA	NA	NA	NA	NA	NA	NA	NA	NA	NA	oncogene_BLCA-CESC-HNSC-BRCA-LUSC/LUAD	NA	oncogene, TSG	Mis
TP53_chr17_7577106_G_A	TP53	tumor protein p53	TP53 P278S	12	/	Yes	GGA	missense_variant	Missense_Mutation	c.832C>T	p.P278S	Cct/Tct	G	A	Undetermined	No	0.966061	-	GTTTGTGCCTGTCCTGGGAGAGACC	NA	NA	NA		NA	NA	NA	NA	NA	NA	NA	NA	NA	NA	TSG_BLCA-CESC-HNSC-BRCA-LUSC/LUAD	Yes	oncogene, TSG, fusion	Mis, N, F, T
ERBB2_chr17_37868208_C_T	ERBB2	erb-b2 receptor tyrosine kinase 2	ERBB2 S310F	9	/	Yes	TCC	missense_variant	Missense_Mutation	c.929C>T	p.S310F	tCc/tTc	C	T	Undetermined	No	0.137051	+	CGGACGTGGGATCCTGCACCCTCGT	NA	Yes	-4.23		NA	-1	1	-1	-1	1	1	1	1	1	oncogene_BLCA-CESC-BRCA-LUSC/LUAD	Yes	oncogene, fusion	A, Mis, O
PTEN_chr10_89692905_G_A	PTEN	phosphatase and tensin homolog	PTEN R130Q	8	/	Yes	CGA	missense_variant	Missense_Mutation	c.389G>A	p.R130Q	cGa/cAa	G	A	Undetermined	No	0.173872	-	ATTACACCAGTTCGTCCCTTTCCAG	NA	NA	NA		NA	NA	NA	NA	NA	NA	NA	NA	NA	NA	TSG_BLCA-CESC-HNSC, oncogene_LUSC	NA	TSG	D, Mis, N, F, S
AP3B1_chr5_77590312_G_A	AP3B1	adaptor related protein complex 3 subunit beta 1	AP3B1 S31L	7	/	Yes	CGA	missense_variant	Missense_Mutation	c.92C>T	p.S31L	tCg/tTg	G	A	Undetermined	No	0.0775497	-	CCATTTCCCCCTCGGGGGCCTTCGG	NA	NA	NA		NA	NA	NA	NA	NA	NA	NA	NA	NA	NA	NA	NA	NA	NA
CDKN2A_chr9_21968242_C_T	CDKN2A	cyclin dependent kinase inhibitor 2A	CDKN2A X153_splice	7	/	Yes	TCT	splice_acceptor_variant	Splice_Site	c.*151-1G>A	p.X153_splice	NA	C	T	Undetermined	No	0.109835	+	AATCGGGGATGTCTGCAGAGGGCAG	NA	NA	NA		NA	NA	NA	NA	NA	NA	NA	NA	NA	NA	TSG_BLCA-CESC-HNSC-LUSC/LUAD	NA	TSG	D, Mis, N, F, S
CDKN2A_chr9_21971108_C_T	CDKN2A	cyclin dependent kinase inhibitor 2A	CDKN2A D84N	7	/	Yes	TCG	missense_variant	Missense_Mutation	c.250G>A	p.D84N	Gac/Aac	C	T	Undetermined	No	0.479129	+	CCCGGGCAGCGTCGTGCACGGGTCG	NA	NA	NA		NA	NA	NA	NA	NA	NA	NA	NA	NA	NA	TSG_BLCA-CESC-HNSC-LUSC/LUAD	NA	TSG	D, Mis, N, F, S
NFE2L2_chr2_178098945_G_C	NFE2L2	nuclear factor, erythroid 2 like 2	NFE2L2 R34G	7	/	Yes	CGA	missense_variant	Missense_Mutation	c.100C>G	p.R34G	Cga/Gga	G	C	Undetermined	No	0.772446	-	CTTGGAGTAAGTCGAGAAGTATTTG	NA	NA	NA		NA	NA	NA	NA	NA	NA	NA	NA	NA	NA	oncogene_BLCA-CESC-HNSC-BRCA-LUSC/LUAD	NA	oncogene, TSG	Mis
CTNNB1_chr3_41266113_C_T	CTNNB1	catenin beta 1	CTNNB1 S37F	6	/	Yes	TCT	missense_variant	Missense_Mutation	c.110C>T	p.S37F	tCt/tTt	C	T	Undetermined	No	0.342668	+	CTGGAATCCATTCTGGTGCCACTAC	NA	NA	NA		NA	NA	NA	NA	NA	NA	NA	NA	NA	NA	oncogene_BLCA-LUAD	NA	oncogene, fusion	Mis, O, T
NFE2L2_chr2_178098944_C_G	NFE2L2	nuclear factor, erythroid 2 like 2	NFE2L2 R34P	6	/	Yes	TCG	missense_variant	Missense_Mutation	c.101G>C	p.R34P	cGa/cCa	C	G	Undetermined	No	0.0533349	+	TCAAATACTTCTCGACTTACTCCAA	NA	NA	NA		NA	NA	NA	NA	NA	NA	NA	NA	NA	NA	oncogene_BLCA-CESC-HNSC-BRCA-LUSC/LUAD	NA	oncogene, TSG	Mis
NFE2L2_chr2_178098944_C_T	NFE2L2	nuclear factor, erythroid 2 like 2	NFE2L2 R34Q	6	/	Yes	TCG	missense_variant	Missense_Mutation	c.101G>A	p.R34Q	cGa/cAa	C	T	Undetermined	No	0.770725	+	TCAAATACTTCTCGACTTACTCCAA	NA	NA	NA		NA	NA	NA	NA	NA	NA	NA	NA	NA	NA	oncogene_BLCA-CESC-HNSC-BRCA-LUSC/LUAD	NA	oncogene, TSG	Mis
PIK3CA_chr3_178916876_G_A	PIK3CA	phosphatidylinositol-4,5-bisphosphate 3-kinase catalytic subunit alpha	PIK3CA R88Q	6	/	Yes	CGA	missense_variant	Missense_Mutation	c.263G>A	p.R88Q	cGa/cAa	G	A	Undetermined	No	0.88001	-	AGGTCACAAAGTCGTCTTGTTTCAT	NA	NA	NA		NA	NA	NA	NA	NA	NA	NA	NA	NA	NA	oncogene_BLCA-CESC-HNSC-BRCA-LUSC/LUAD	NA	oncogene	Mis
TP53_chr17_7577106_G_C	TP53	tumor protein p53	TP53 P278A	6	/	Yes	GGA	missense_variant	Missense_Mutation	c.832C>G	p.P278A	Cct/Gct	G	C	Undetermined	No	0.871936	-	GTTTGTGCCTGTCCTGGGAGAGACC	NA	NA	NA		NA	NA	NA	NA	NA	NA	NA	NA	NA	NA	TSG_BLCA-CESC-HNSC-BRCA-LUSC/LUAD	NA	oncogene, TSG, fusion	Mis, N, F, T
TP53_chr17_7578382_G_C	TP53	tumor protein p53	TP53 S183*	6	/	Yes	TGA	stop_gained	Nonsense_Mutation	c.548C>G	p.S183*	tCa/tGa	G	C	Undetermined	No	0.0576244	-	ATGAGCGCTGCTCAGATAGCGATGG	NA	NA	NA		NA	NA	NA	NA	NA	NA	NA	NA	NA	NA	TSG_BLCA-CESC-HNSC-BRCA-LUSC/LUAD	NA	oncogene, TSG, fusion	Mis, N, F, T
NFE2L2_chr2_178098957_G_A	NFE2L2	nuclear factor, erythroid 2 like 2	NFE2L2 L30F	5	/	Yes	AGA	missense_variant	Missense_Mutation	c.88C>T	p.L30F	Ctt/Ttt	G	A	Undetermined	No	0.591779	-	CAAGATATAGATCTTGGAGTAAGTC	NA	NA	NA		NA	NA	NA	NA	NA	NA	NA	NA	NA	NA	oncogene_BLCA-CESC-HNSC-BRCA-LUSC/LUAD	NA	oncogene, TSG	Mis
PTEN_chr10_89692902_G_A	PTEN	phosphatase and tensin homolog	PTEN G129E	5	/	Yes	GGA	missense_variant	Missense_Mutation	c.386G>A	p.G129E	gGa/gAa	G	A	Undetermined	No	0.378639	-	ACACCAGTTCGTCCCTTTCCAGCTT	NA	NA	NA		NA	NA	NA	NA	NA	NA	NA	NA	NA	NA	TSG_BLCA-CESC-HNSC-BRCA-LUSC/LUAD	NA	TSG	D, Mis, N, F, S
TBC1D12_chr10_96162370_G_A	TBC1D12	TBC1 domain family member 12	TBC1D12 *1*	5	/	Yes	AGA	5_prime_UTR_variant	5'UTR	c.-1G>A	*1*	NA	G	A	Undetermined	No	0.273884	-	CGGACCCACCATCTGGGGGTGGGTG	NA	Yes	-7.52		NA	1	-1	-1	1	1	1	1	1	1	NA	NA	NA	NA
BRAF_chr7_140453155_C_T	BRAF	B-Raf proto-oncogene, serine/threonine kinase	BRAF D594N	4	/	Yes	TCA	missense_variant	Missense_Mutation	c.1780G>A	p.D594N	Gat/Aat	C	T	Undetermined	No	0.287342	+	CTAGACCAAAATCACCTATTTTTAC	NA	NA	NA		NA	NA	NA	NA	NA	NA	NA	NA	NA	NA	oncogene_LUAD	Yes	oncogene, fusion	Mis, T, O
FBXW7_chr4_153247366_C_T	FBXW7	F-box and WD repeat domain containing 7	FBXW7 R479Q	4	/	Yes	TCG	missense_variant	Missense_Mutation	c.1436G>A	p.R479Q	cGa/cAa	C	T	Undetermined	No	0.117786	+	AGAGTGGCATCTCGAGAACCGCTAA	NA	NA	NA		NA	NA	NA	NA	NA	NA	NA	NA	NA	NA	TSG_BLCA-CESC-HNSC-LUSC/LUAD, oncogene_BRCA	Yes	TSG	Mis, N, D, F
HIST1H2BH_chr6_26252107_G_A	HIST1H2BH	histone cluster 1 H2B family member h	HIST1H2BH E77K	4	/	Yes	CGA	missense_variant	Missense_Mutation	c.229G>A	p.E77K	Gag/Aag	G	A	Undetermined	No	0.21444	-	GGCGGGAAGCCTCGCCGGCGATGCG	NA	NA	NA		NA	NA	NA	NA	NA	NA	NA	NA	NA	NA	NA	NA	NA	NA
KEAP1_chr19_10600447_G_A	KEAP1	kelch like ECH associated protein 1	KEAP1 R470C	4	/	Yes	CGA	missense_variant	Missense_Mutation	c.1408C>T	p.R470C	Cgt/Tgt	G	A	Undetermined	No	0.551525	-	GCTGTCCTCAATCGTCTCCTTTATG	NA	NA	NA		NA	NA	NA	NA	NA	NA	NA	NA	NA	NA	possible TSG_HNSC-LUAD, oncogene_LUSC	NA	TSG	Mis, N, F
MAP2K4_chr17_12011144_C_T	MAP2K4	mitogen-activated protein kinase kinase 4	MAP2K4 S184L	4	/	Yes	TCG	missense_variant	Missense_Mutation	c.551C>T	p.S184L	tCg/tTg	C	T	Undetermined	No	0.107366	+	TCATGTCTACCTCGTTTGATAAGTT	NA	NA	NA		NA	NA	NA	NA	NA	NA	NA	NA	NA	NA	TSG_BRCA	NA	oncogene, TSG	D, Mis, N
MSN_chrX_64956699_G_A	MSN	moesin	MSN E334E	4	/	Yes	AGA	synonymous_variant	Silent	c.1002G>A	p.E334=	gaG/gaA	G	A	Undetermined	No	0.0610577	-	CTCTTTCTCCTTCTCTGCCATTTCA	NA	NA	NA		NA	NA	NA	NA	NA	NA	NA	NA	NA	NA	NA	NA	fusion	T
MYC_chr8_128750945_C_T	MYC	MYC proto-oncogene, bHLH transcription factor	MYC S161L	4	/	Yes	TCA	missense_variant	Missense_Mutation	c.482C>T	p.S161L	tCa/tTa	C	T	Undetermined	No	0.0825224	+	CCAAGCTCGTCTCAGAGAAGCTGGC	NA	NA	NA		NA	NA	NA	NA	NA	NA	NA	NA	NA	NA	oncogene_PANCAN	NA	oncogene, fusion	A, T
NLRP4_chr19_56388492_C_T	NLRP4	NLR family pyrin domain containing 4	NLRP4 R886W	4	/	Yes	TCG	missense_variant	Missense_Mutation	c.2656C>T	p.R886W	Cgg/Tgg	C	T	Undetermined	No	0.320778	+	CAGCTGTTGTGTCGGGCTCTGACGC	NA	NA	NA		NA	NA	NA	NA	NA	NA	NA	NA	NA	NA	NA	NA	NA	NA
PTPRF_chr1_44085815_G_A	PTPRF	protein tyrosine phosphatase receptor type F	PTPRF E1721K	4	/	Yes	CGA	missense_variant	Missense_Mutation	c.5161G>A	p.E1721K	Gag/Aag	G	A	Undetermined	No	0.0836908	-	GCCAGAAGTCCTCGGTGCTCTCTGC	NA	NA	NA		NA	NA	NA	NA	NA	NA	NA	NA	NA	NA	NA	NA	NA	NA
RYR3_chr15_33954810_G_A	RYR3	ryanodine receptor 3	RYR3 T1693T	4	/	Yes	CGA	synonymous_variant	Silent	c.5079G>A	p.T1693T	acG/acA	G	A	Undetermined	No	0.0823114	-	ACTCAGAGCCTTCGTCCTGAGACTC	NA	NA	NA		NA	NA	NA	NA	NA	NA	NA	NA	NA	NA	NA	NA	NA	NA
SF1_chr11_64536711_G_A	SF1	splicing factor 1	SF1 R380W	4	/	Yes	CGA	missense_variant	Missense_Mutation	c.1138C>T	p.R380W	Cgg/Tgg	G	A	Undetermined	No	0.918373	-	AATGGGACCCTTCGGGAAGACGATA	NA	NA	NA		NA	NA	NA	NA	NA	NA	NA	NA	NA	NA	oncogene_BLCA	NA	NA	NA
TP53_chr17_7577082_C_G	TP53	tumor protein p53	TP53 E286Q	4	/	Yes	TCC	missense_variant	Missense_Mutation	c.856G>C	p.E286Q	Gaa/Caa	C	G	Undetermined	No	0.618433	+	GGAGATTCTCTTCCTCTGTGCGCCG	NA	NA	NA		NA	NA	NA	NA	NA	NA	NA	NA	NA	NA	TSG_BLCA-CESC-HNSC-BRCA-LUSC/LUAD	Yes	oncogene, TSG, fusion	Mis, N, F, T
TP53_chr17_7578550_G_A	TP53	tumor protein p53	TP53 S127F	4	/	Yes	GGA	missense_variant	Missense_Mutation	c.380C>T	p.S127F	tCc/tTc	G	A	Undetermined	No	0.0846568	-	TCCTACAGTACTCCCCTGCCCTCAA	NA	NA	NA		NA	NA	NA	NA	NA	NA	NA	NA	NA	NA	TSG_BLCA-CESC-HNSC-BRCA-LUSC/LUAD	NA	oncogene, TSG, fusion	Mis, N, F, T

## Sheet: Datasets & APOBEC fraction
Sample.ID	Cancer_Type	Data.source	Overall APOBEC (S2+S13) fraction score	APOBEC_S2 fraction score	APOBEC_S13 fraction score
BR-M-005	BRCA	cBioPortal	0.0440856	0.0237714	0.0203141
BR-M-026	BRCA	cBioPortal	0.321978	0.262593	0.0593852
BR-M-027	BRCA	cBioPortal	0.0620472	0.0226169	0.0394303
BR-M-028	BRCA	cBioPortal	0.0678542	0.0357804	0.0320738
BR-M-030	BRCA	cBioPortal	0.0704557	0.0344575	0.0359983
BR-M-034	BRCA	cBioPortal	0.0483707	0.0275863	0.0207844
BR-M-036	BRCA	cBioPortal	0.0496818	0.0259376	0.0237442
BR-M-037	BRCA	cBioPortal	0.765125	0.294467	0.470658
BR-M-038	BRCA	cBioPortal	0.0494325	0.0234186	0.0260139
BR-M-041	BRCA	cBioPortal	0.529294	0.230516	0.298778
BR-M-045	BRCA	cBioPortal	0.0396574	0.0119231	0.0277343
BR-M-047	BRCA	cBioPortal	0.0709998	0.0210369	0.0499629
BR-M-048	BRCA	cBioPortal	0.169702	0.0286746	0.141027
BR-M-050	BRCA	cBioPortal	0.0926927	0.0699918	0.022701
BR-M-055	BRCA	cBioPortal	0.314366	0.151004	0.163362
BR-M-059	BRCA	cBioPortal	0.0660807	0.0397151	0.0263655
BR-M-073	BRCA	cBioPortal	0.157222	0.0445097	0.112712
BR-M-074	BRCA	cBioPortal	0.183549	0.0676784	0.115871
BR-M-076	BRCA	cBioPortal	0.0809361	0.0524063	0.0285298
BR-M-079	BRCA	cBioPortal	0.209144	0.07209	0.137054
BR-M-080	BRCA	cBioPortal	0.177646	0.0652035	0.112443
BR-M-083	BRCA	cBioPortal	0.0851299	0.0461828	0.0389471
BR-M-085	BRCA	cBioPortal	0.0574677	0.0322787	0.025189
BR-M-094	BRCA	cBioPortal	0.0571817	0.0243399	0.0328418
BR-M-095	BRCA	cBioPortal	0.146029	0.0473665	0.0986626
BR-M-098	BRCA	cBioPortal	0.0489218	0.0205405	0.0283814
BR-M-105	BRCA	cBioPortal	0.194459	0.0409719	0.153487
BR-M-106	BRCA	cBioPortal	0.0855741	0.0400358	0.0455383
BR-M-110	BRCA	cBioPortal	0.0571454	0.0338324	0.023313
BR-M-116	BRCA	cBioPortal	0.361866	0.351215	0.0106518
BR-M-120	BRCA	cBioPortal	0.0563118	0.0328202	0.0234916
BR-M-121	BRCA	cBioPortal	0.0753238	0.036738	0.0385858
BR-M-122	BRCA	cBioPortal	0.0649449	0.0350684	0.0298766
BR-M-123	BRCA	cBioPortal	0.0921054	0.0601824	0.031923
BR-M-126	BRCA	cBioPortal	0.068184	0.0348674	0.0333166
BR-M-129	BRCA	cBioPortal	0.0505779	0.0269534	0.0236244
BR-M-150	BRCA	cBioPortal	0.210129	0.103066	0.107063
BR-M-154	BRCA	cBioPortal	0.0618976	0.0317254	0.0301723
BR-M-155	BRCA	cBioPortal	0.0639783	0.0236219	0.0403564
BR-M-158	BRCA	cBioPortal	0.101064	0.0766548	0.0244096
BR-M-165	BRCA	cBioPortal	0.0867291	0.0460041	0.040725
BR-M-166	BRCA	cBioPortal	0.0491529	0.0309291	0.0182238
BR-M-167	BRCA	cBioPortal	0.0468645	0.0258852	0.0209793
BR-M-169	BRCA	cBioPortal	0.0653599	0.0409502	0.0244098
BR-M-172	BRCA	cBioPortal	0.0483651	0.026991	0.0213741
BR-M-174	BRCA	cBioPortal	0.111201	0.0289777	0.0822238
BR-M-184	BRCA	cBioPortal	0.0596918	0.0253957	0.034296
BR-M-186	BRCA	cBioPortal	0.0475845	0.025037	0.0225475
BR-M-189	BRCA	cBioPortal	0.117612	0.0404688	0.0771432
BR-M-191	BRCA	cBioPortal	0.735959	0.366837	0.369122
BR-M-192	BRCA	cBioPortal	0.0600054	0.0271398	0.0328656
BR-M-193	BRCA	cBioPortal	0.0508449	0.0173249	0.03352
BR-M-198	BRCA	cBioPortal	0.0664092	0.0298408	0.0365684
BR-M-200	BRCA	cBioPortal	0.0576631	0.0309419	0.0267212
BR-V-002	BRCA	cBioPortal	0.518674	0.240026	0.278648
BR-V-003	BRCA	cBioPortal	0.0571131	0.0336727	0.0234404
BR-V-007	BRCA	cBioPortal	0.249462	0.139166	0.110297
BR-V-008	BRCA	cBioPortal	0.194232	0.108306	0.0859258
BR-V-009	BRCA	cBioPortal	0.165479	0.0170336	0.148446
BR-V-011	BRCA	cBioPortal	0.0400825	0.0203335	0.019749
BR-V-012	BRCA	cBioPortal	0.12895	0.0648701	0.06408
BR-V-013	BRCA	cBioPortal	0.116048	0.0354539	0.0805943
BR-V-014	BRCA	cBioPortal	0.131996	0.0167613	0.115235
BR-V-015	BRCA	cBioPortal	0.115612	0.0507391	0.0648729
BR-V-016	BRCA	cBioPortal	0.0817892	0.04769	0.0340992
BR-V-017	BRCA	cBioPortal	0.0644126	0.0241861	0.0402266
BR-V-018	BRCA	cBioPortal	0.0870631	0.0482678	0.0387953
BR-V-019	BRCA	cBioPortal	0.0724617	0.0281344	0.0443273
BR-V-020	BRCA	cBioPortal	0.101154	0.0470036	0.0541502
BR-V-021	BRCA	cBioPortal	0.0606923	0.0344445	0.0262478
BR-V-022	BRCA	cBioPortal	0.0752973	0.0268065	0.0484908
BR-V-023	BRCA	cBioPortal	0.391049	0.302868	0.0881805
BR-V-024	BRCA	cBioPortal	0.0843856	0.0555157	0.02887
BR-V-026	BRCA	cBioPortal	0.0844995	0.0576169	0.0268826
BR-V-027	BRCA	cBioPortal	0.630406	0.241393	0.389012
BR-V-028	BRCA	cBioPortal	0.0423261	0.027155	0.015171
BR-V-030	BRCA	cBioPortal	0.100662	0.0342196	0.0664424
BR-V-031	BRCA	cBioPortal	0.0455632	0.0259751	0.0195881
BR-V-032	BRCA	cBioPortal	0.0431083	0.0233604	0.019748
BR-V-033	BRCA	cBioPortal	0.310311	0.109191	0.20112
BR-V-034	BRCA	cBioPortal	0.318465	0.110803	0.207663
BR-V-036	BRCA	cBioPortal	0.056212	0.0169132	0.0392988
BR-V-037	BRCA	cBioPortal	0.0621228	0.021865	0.0402578
BR-V-038	BRCA	cBioPortal	0.0533851	0.0277164	0.0256687
BR-V-039	BRCA	cBioPortal	0.0495487	0.0218795	0.0276692
BR-V-040	BRCA	cBioPortal	0.0890806	0.0356936	0.053387
BR-V-042	BRCA	cBioPortal	0.044414	0.0265101	0.0179039
BR-V-043	BRCA	cBioPortal	0.117829	0.0272986	0.0905304
BR-V-044	BRCA	cBioPortal	0.0436958	0.0232518	0.020444
BR-V-045	BRCA	cBioPortal	0.0499123	0.0281802	0.0217321
BR-V-047	BRCA	cBioPortal	0.0489798	0.0247842	0.0241956
BR-V-048	BRCA	cBioPortal	0.145818	0.0581726	0.0876459
BR-V-049	BRCA	cBioPortal	0.0490638	0.0256656	0.0233982
BR-V-050	BRCA	cBioPortal	0.0741118	0.0561704	0.0179414
BR-V-051	BRCA	cBioPortal	0.0928718	0.0565634	0.0363085
BR-V-052	BRCA	cBioPortal	0.0455813	0.0245174	0.0210639
BR-V-054	BRCA	cBioPortal	0.0450058	0.0239114	0.0210944
BR-V-060	BRCA	cBioPortal	0.0579246	0.0308342	0.0270904
BR-V-064	BRCA	cBioPortal	0.0553823	0.0224286	0.0329537
BR-V-067	BRCA	cBioPortal	0.404918	0.151141	0.253777
BR-V-069	BRCA	cBioPortal	0.0925417	0.0364623	0.0560794
BR-V-070	BRCA	cBioPortal	0.0912278	0.056485	0.0347429
BR-V-071	BRCA	cBioPortal	0.306137	0.0493094	0.256828
MBC-MBCProject_0aTBfPcG-Tumor-SM-DL3W1	BRCA	cBioPortal	0.0742356	0.018421	0.0558146
MBC-MBCProject_1ps2hZH8-Tumor-SM-DL4OO	BRCA	cBioPortal	0.0491399	0.028842	0.0202978
MBC-MBCProject_1qhlIasw-Tumor-SM-AXGNH	BRCA	cBioPortal	0.086965	0.0377643	0.0492007
MBC-MBCProject_27uAugT4-Tumor-SM-DL45T	BRCA	cBioPortal	0.0527333	0.0309265	0.0218067
MBC-MBCProject_2kS5fYc1-Tumor-SM-DL4O2	BRCA	cBioPortal	0.0648853	0.0278027	0.0370826
MBC-MBCProject_2ViLiZS8-Tumor-SM-DL3Z6	BRCA	cBioPortal	0.0558241	0.0278933	0.0279309
MBC-MBCProject_3LI1TNs3-Tumor-SM-DL43B	BRCA	cBioPortal	0.0533886	0.0200031	0.0333855
MBC-MBCProject_3MUnT7Ty-Tumor-SM-CGLLE	BRCA	cBioPortal	0.506529	0.238355	0.268174
MBC-MBCProject_3vhkhAcY-Tumor-SM-GQAW5	BRCA	cBioPortal	0.174806	0.0832557	0.0915506
MBC-MBCProject_43UpSwhz-Tumor-SM-DL4W8	BRCA	cBioPortal	0.0428958	0.0175387	0.025357
MBC-MBCProject_4DIpSBFV-Tumor-SM-CGM2Q	BRCA	cBioPortal	0.133849	0.0939609	0.0398879
MBC-MBCProject_4MF1FlFQ-Tumor-SM-CGM4M	BRCA	cBioPortal	0.0979167	0.0196091	0.0783076
MBC-MBCProject_4vC6Fgio-Tumor-SM-CGLZ8	BRCA	cBioPortal	0.0431504	0.0161014	0.0270489
MBC-MBCProject_57iLiJIl-Tumor-SM-CGLIV	BRCA	cBioPortal	0.740526	0.261801	0.478726
MBC-MBCProject_5gHasou8-Tumor-SM-GQA1C	BRCA	cBioPortal	0.0636679	0.0331345	0.0305334
MBC-MBCProject_5vTpUpCv-Tumor-SM-GQA4H	BRCA	cBioPortal	0.0942603	0.0713385	0.0229217
MBC-MBCProject_6JhKimhv-Tumor-SM-GQCJC	BRCA	cBioPortal	0.194451	0.0378069	0.156644
MBC-MBCProject_6QhZF6ur-Tumor-SM-GQD37	BRCA	cBioPortal	0.121094	0.054512	0.0665823
MBC-MBCProject_6vTVHzur-Tumor-SM-GQCG7	BRCA	cBioPortal	0.0337147	0.014175	0.0195397
MBC-MBCProject_6Yt3czsW-Tumor-SM-GQC9A	BRCA	cBioPortal	0.0596384	0.0279769	0.0316615
MBC-MBCProject_70CxiQFk-Tumor-SM-DL3TI	BRCA	cBioPortal	0.0165898	0.00722083	0.00936897
MBC-MBCProject_74CYIyHw-Tumor-SM-DL3P4	BRCA	cBioPortal	0.660837	0.224432	0.436405
MBC-MBCProject_7AC8CoUL-Tumor-SM-GQ9WK	BRCA	cBioPortal	0.0933164	0.0399926	0.0533238
MBC-MBCProject_7JtRIPI2-Tumor-SM-CGLXC	BRCA	cBioPortal	0.212102	0.181429	0.0306728
MBC-MBCProject_7OcOivcV-Tumor-SM-DL44K	BRCA	cBioPortal	0.0301011	0.0140919	0.0160092
MBC-MBCProject_7of5i3hp-Tumor-SM-CGMAA	BRCA	cBioPortal	0.132678	0.0256927	0.106985
MBC-MBCProject_7VFnIqfw-Tumor-SM-CGL6X	BRCA	cBioPortal	0.0899704	0.0289719	0.0609984
MBC-MBCProject_8bfWIQu1-Tumor-SM-GQC81	BRCA	cBioPortal	0.0359321	0.018741	0.0171911
MBC-MBCProject_99CdCOHm-Tumor-SM-CGLF4	BRCA	cBioPortal	0.0135755	0.00460119	0.00897428
MBC-MBCProject_9JI1fwuX-Tumor-SM-DL4TP	BRCA	cBioPortal	0.179697	0.0674091	0.112287
MBC-MBCProject_9RtxtGUO-Tumor-SM-GQC4V	BRCA	cBioPortal	0.0436503	0.0223735	0.0212768
MBC-MBCProject_AJF3tVc8-Tumor-SM-GQAJK	BRCA	cBioPortal	0.058143	0.0381044	0.0200386
MBC-MBCProject_Ali6SAHL-Tumor-SM-GQAH2	BRCA	cBioPortal	0.0696285	0.0231477	0.0464808
MBC-MBCProject_AqtYu0IW-Tumor-SM-DL4Y4	BRCA	cBioPortal	0.0303176	0.0152597	0.0150579
MBC-MBCProject_AwukckTD-Tumor-SM-GQADA	BRCA	cBioPortal	0.12898	0.0336226	0.0953573
MBC-MBCProject_AzCnt3sL-Tumor-SM-GQAY1	BRCA	cBioPortal	0.326605	0.112748	0.213858
MBC-MBCProject_B7f5hRfD-Tumor-SM-GQ9XT	BRCA	cBioPortal	0.0396162	0.0124688	0.0271474
MBC-MBCProject_beTYUZij-Tumor-SM-GQBWY	BRCA	cBioPortal	0.449901	0.328322	0.121579
MBC-MBCProject_BOHWtZT8-Tumor-SM-CGM6I	BRCA	cBioPortal	0.430415	0.21212	0.218295
MBC-MBCProject_briXiduE-Tumor-SM-DL49L	BRCA	cBioPortal	0.200313	0.0940345	0.106279
MBC-MBCProject_BVCVuGhl-Tumor-SM-DL4DD	BRCA	cBioPortal	0.0525445	0.0315737	0.0209707
MBC-MBCProject_BVHET8iq-Tumor-SM-CGLGD	BRCA	cBioPortal	0.0674368	0.0259742	0.0414627
MBC-MBCProject_bvHXCoTY-Tumor-SM-DL3JG	BRCA	cBioPortal	0.0568956	0.034755	0.0221406
MBC-MBCProject_d5CbUNTb-Tumor-SM-CGM5V	BRCA	cBioPortal	0.0606359	0.0125772	0.0480587
MBC-MBCProject_DDUmIZuW-Tumor-SM-DL3GX	BRCA	cBioPortal	0.0272402	0.013267	0.0139732
MBC-MBCProject_DWTkcWCW-Tumor-SM-GQB7T	BRCA	cBioPortal	0.0523815	0.0317342	0.0206473
MBC-MBCProject_DximH6Cn-Tumor-SM-DL3XW	BRCA	cBioPortal	0.146218	0.0212207	0.124997
MBC-MBCProject_e4SaTnIW-Tumor-SM-DL4KA	BRCA	cBioPortal	0.0109003	0.00605463	0.0048457
MBC-MBCProject_EBTBIGFy-Tumor-SM-DL3ZS	BRCA	cBioPortal	0.094127	0.0402708	0.0538562
MBC-MBCProject_EkHAIECZ-Tumor-SM-GQ9OE	BRCA	cBioPortal	0.200677	0.120864	0.0798122
MBC-MBCProject_ePi1smiM-Tumor-SM-CGLOK	BRCA	cBioPortal	0.0249466	0.0152902	0.00965643
MBC-MBCProject_epUYsdCE-Tumor-SM-DL3A1	BRCA	cBioPortal	0.0284623	0.0134884	0.0149739
MBC-MBCProject_ErfKfJt0-Tumor-SM-AZ5GM	BRCA	cBioPortal	0.382518	0.0469753	0.335542
MBC-MBCProject_EWubi6hd-Tumor-SM-GQ9PN	BRCA	cBioPortal	0.0445823	0.0220124	0.0225698
MBC-MBCProject_eXSVsxUm-Tumor-SM-GQC2Z	BRCA	cBioPortal	0.0855028	0.0561892	0.0293136
MBC-MBCProject_gdIlF4hG-Tumor-SM-DL3ML	BRCA	cBioPortal	0.298968	0.161758	0.13721
MBC-MBCProject_gjhMuoha-Tumor-SM-AXGGJ	BRCA	cBioPortal	0.0538399	0.0256029	0.028237
MBC-MBCProject_gKsRsqTR-Tumor-SM-AZ5J5	BRCA	cBioPortal	0.0667059	0.0270276	0.0396783
MBC-MBCProject_glf3CWFa-Tumor-SM-GQ9N5	BRCA	cBioPortal	0.0326819	0.0161414	0.0165405
MBC-MBCProject_goSDCjUM-Tumor-SM-DL4BH	BRCA	cBioPortal	0.256538	0.105671	0.150868
MBC-MBCProject_gotjfgf0-Tumor-SM-AXGPS	BRCA	cBioPortal	0.0847248	0.0305235	0.0542013
MBC-MBCProject_GouMi0U1-Tumor-SM-DL3KP	BRCA	cBioPortal	0.0523064	0.0332165	0.0190899
MBC-MBCProject_GpizsQiW-Tumor-SM-GQA8V	BRCA	cBioPortal	0.0500703	0.026429	0.0236414
MBC-MBCProject_GvHkH2Hk-Tumor-SM-AZ5H9	BRCA	cBioPortal	0.0885089	0.0404246	0.0480843
MBC-MBCProject_Gxhdtafa-Tumor-SM-GQ9U2	BRCA	cBioPortal	0.107324	0.044553	0.0627706
MBC-MBCProject_j2F2sQC0-Tumor-SM-DL3CJ	BRCA	cBioPortal	0.0614839	0.0138336	0.0476503
MBC-MBCProject_JBh5TjcM-Tumor-SM-DL3EF	BRCA	cBioPortal	0.261622	0.125374	0.136248
MBC-MBCProject_jEhBHrS2-Tumor-SM-CGKTZ	BRCA	cBioPortal	0.0679014	0.0389808	0.0289206
MBC-MBCProject_Jeu1F5cz-Tumor-SM-DL48Y	BRCA	cBioPortal	0.154571	0.0622686	0.092302
MBC-MBCProject_JGCBTpH1-Tumor-SM-CGLR2	BRCA	cBioPortal	0.0423168	0.0219236	0.0203932
MBC-MBCProject_JKTZhEUe-Tumor-SM-DL48C	BRCA	cBioPortal	0.0695097	0.0276217	0.041888
MBC-MBCProject_jmfDfEs8-Tumor-SM-GQ9Z3	BRCA	cBioPortal	0.0529966	0.025059	0.0279375
MBC-MBCProject_K0UDUnFE-Tumor-SM-AZ5FD	BRCA	cBioPortal	0.192078	0.0856666	0.106411
MBC-MBCProject_k4hlFwFg-Tumor-SM-GQD1B	BRCA	cBioPortal	0.0349228	0.0187022	0.0162206
MBC-MBCProject_kAFQF3t6-Tumor-SM-DL36W	BRCA	cBioPortal	0.0372573	0.0190613	0.018196
MBC-MBCProject_kduys9h5-Tumor-SM-DL47P	BRCA	cBioPortal	0.0823465	0.0379944	0.0443521
MBC-MBCProject_KGs1fxH2-Tumor-SM-CGM1H	BRCA	cBioPortal	0.0447208	0.0232859	0.021435
MBC-MBCProject_KphMt4F9-Tumor-SM-DL4PB	BRCA	cBioPortal	0.0284003	0.0143191	0.0140813
MBC-MBCProject_kRC3tlcA-Tumor-SM-DL3LY	BRCA	cBioPortal	0.4597	0.0837963	0.375903
MBC-MBCProject_kwS1CXSR-Tumor-SM-DL4SG	BRCA	cBioPortal	0.17127	0.0581995	0.11307
MBC-MBCProject_kzuMSZIW-Tumor-SM-DL4JN	BRCA	cBioPortal	0.0672769	0.0533302	0.0139467
MBC-MBCProject_LDCbC8t9-Tumor-SM-GQCEB	BRCA	cBioPortal	0.0584663	0.0303612	0.0281051
MBC-MBCProject_lGCMIGT0-Tumor-SM-GQAM3	BRCA	cBioPortal	0.0721857	0.0455694	0.0266163
MBC-MBCProject_lJflt3UR-Tumor-SM-GQAEJ	BRCA	cBioPortal	0.218275	0.0586846	0.15959
MBC-MBCProject_LnHAS5T0-Tumor-SM-GQB93	BRCA	cBioPortal	0.0194486	0.0129098	0.00653884
MBC-MBCProject_LPHKFauY-Tumor-SM-GQCCF	BRCA	cBioPortal	0.0269714	0.0167238	0.0102477
MBC-MBCProject_lQtMtjFR-Tumor-SM-GQCWJ	BRCA	cBioPortal	0.0371151	0.0121387	0.0249764
MBC-MBCProject_LvS2IvIy-Tumor-SM-DL3IT	BRCA	cBioPortal	0.0604357	0.0301605	0.0302752
MBC-MBCProject_LVSjf8h7-Tumor-SM-DL3U5	BRCA	cBioPortal	0.0149636	0.0083695	0.00659406
MBC-MBCProject_lXCmTEuv-Tumor-SM-DL4WU	BRCA	cBioPortal	0.0398234	0.0181266	0.0216967
MBC-MBCProject_m1fOs2FL-Tumor-SM-GQA54	BRCA	cBioPortal	0.0643242	0.026891	0.0374332
MBC-MBCProject_m9SNc1Iq-Tumor-SM-GQAIB	BRCA	cBioPortal	0.025119	0.012468	0.0126511
MBC-MBCProject_MlheH1iY-Tumor-SM-GQD2K	BRCA	cBioPortal	0.0579688	0.0254827	0.0324861
MBC-MBCProject_mMhdcrh5-Tumor-SM-GQ9YG	BRCA	cBioPortal	0.0407917	0.0253172	0.0154745
MBC-MBCProject_MmSBTJtJ-Tumor-SM-GQAGF	BRCA	cBioPortal	0.0642038	0.0375662	0.0266376
MBC-MBCProject_mrhKt1Ue-Tumor-SM-DL4UY	BRCA	cBioPortal	0.379794	0.245325	0.13447
MBC-MBCProject_mrIQIdsx-Tumor-SM-GQATM	BRCA	cBioPortal	0.0530498	0.0313562	0.0216935
MBC-MBCProject_MYuoCmI7-Tumor-SM-DL4R7	BRCA	cBioPortal	0.0696442	0.0143297	0.0553146
MBC-MBCProject_N4srsKsr-Tumor-SM-CGMGK	BRCA	cBioPortal	0.0387232	0.019172	0.0195512
MBC-MBCProject_NDIbs9i6-Tumor-SM-DL4VL	BRCA	cBioPortal	0.0727452	0.0367572	0.035988
MBC-MBCProject_nkU3hDhB-Tumor-SM-GQCKL	BRCA	cBioPortal	0.0709394	0.0437536	0.0271858
MBC-MBCProject_nwIeUoSD-Tumor-SM-GQC2D	BRCA	cBioPortal	0.0553981	0.028344	0.0270542
MBC-MBCProject_NzHBsOtg-Tumor-SM-GQBL1	BRCA	cBioPortal	0.126898	0.0735005	0.0533979
MBC-MBCProject_nZHYc4Ie-Tumor-SM-DL39E	BRCA	cBioPortal	0.0452438	0.0258686	0.0193752
MBC-MBCProject_O8u9SjuW-Tumor-SM-AZ5O6	BRCA	cBioPortal	0.0942171	0.0662527	0.0279644
MBC-MBCProject_oqupfDu7-Tumor-SM-GQCOZ	BRCA	cBioPortal	0.161461	0.0456058	0.115855
MBC-MBCProject_OwuoTVhg-Tumor-SM-DL3OH	BRCA	cBioPortal	0.0381072	0.0202066	0.0179006
MBC-MBCProject_oZT8clio-Tumor-SM-GQCVW	BRCA	cBioPortal	0.47754	0.347143	0.130397
MBC-MBCProject_p1CQTdIg-Tumor-SM-CGL36	BRCA	cBioPortal	0.0532884	0.0264154	0.026873
MBC-MBCProject_P2CMUEiX-Tumor-SM-DL3GB	BRCA	cBioPortal	0.417046	0.0487676	0.368278
MBC-MBCProject_PASlTyTy-Tumor-SM-DL473	BRCA	cBioPortal	0.410833	0.361078	0.0497551
MBC-MBCProject_pktAIxFb-Tumor-SM-GQABE	BRCA	cBioPortal	0.0356094	0.0184101	0.0171993
MBC-MBCProject_PkTDsOSa-Tumor-SM-GQ9X7	BRCA	cBioPortal	0.329551	0.19364	0.135911
MBC-MBCProject_PXcjFYIo-Tumor-SM-DL3UR	BRCA	cBioPortal	0.0638311	0.0354297	0.0284014
MBC-MBCProject_PzUBH7I3-Tumor-SM-CGL52	BRCA	cBioPortal	0.0618291	0.0200883	0.0417408
MBC-MBCProject_QbiZiytx-Tumor-SM-CGM9N	BRCA	cBioPortal	0.0410264	0.0229842	0.0180422
MBC-MBCProject_qmu6TYto-Tumor-SM-DL3BW	BRCA	cBioPortal	0.0130826	0.00713118	0.0059514
MBC-MBCProject_QNs8uGhM-Tumor-SM-GQCB6	BRCA	cBioPortal	0.0754996	0.0362508	0.0392489
MBC-MBCProject_qQSACYuv-Tumor-SM-GQBFZ	BRCA	cBioPortal	0.0567997	0.0308642	0.0259355
MBC-MBCProject_RJf1h2Sp-Tumor-SM-DL4M6	BRCA	cBioPortal	0.0658873	0.0261812	0.0397061
MBC-MBCProject_rJHBiKTl-Tumor-SM-DL3K3	BRCA	cBioPortal	0.148982	0.0649806	0.0840016
MBC-MBCProject_RKf1frsr-Tumor-SM-AZ5L1	BRCA	cBioPortal	0.0732953	0.015092	0.0582033
MBC-MBCProject_rMHPsbIq-Tumor-SM-DL422	BRCA	cBioPortal	0.196467	0.15356	0.0429076
MBC-MBCProject_rmSBIguN-Tumor-SM-DL385	BRCA	cBioPortal	0.0820306	0.0375095	0.0445211
MBC-MBCProject_rvULI3TV-Tumor-SM-DL41F	BRCA	cBioPortal	0.049811	0.024203	0.0256079
MBC-MBCProject_VbfASefz-Tumor-SM-CGLVG	BRCA	cBioPortal	0.243839	0.0774232	0.166416
MBC-MBCProject_VQfmS0fK-Tumor-SM-CGKZN	BRCA	cBioPortal	0.0428581	0.0238206	0.0190375
MBC-MBCProject_VrsMsqTb-Tumor-SM-CGLRO	BRCA	cBioPortal	0.281908	0.13259	0.149318
MBC-MBCProject_W2CQswiv-Tumor-SM-GQCPM	BRCA	cBioPortal	0.0646773	0.0457357	0.0189417
MBC-MBCProject_W4FBsLSx-Tumor-SM-GQA6D	BRCA	cBioPortal	0.671037	0.335181	0.335855
MBC-MBCProject_W5ceiLi0-Tumor-SM-GQAR4	BRCA	cBioPortal	0.0501529	0.0363678	0.013785
MBC-MBCProject_W9hmcWcz-Tumor-SM-GQ9VB	BRCA	cBioPortal	0.0805055	0.0294141	0.0510914
MBC-MBCProject_wAiri7fp-Tumor-SM-AZ5DH	BRCA	cBioPortal	0.0632687	0.0305164	0.0327523
MBC-MBCProject_wKuwTYhK-Tumor-SM-GQCRI	BRCA	cBioPortal	0.0743108	0.0465366	0.0277742
MBC-MBCProject_WYHpfXf1-Tumor-SM-GQAFS	BRCA	cBioPortal	0.0925631	0.0540257	0.0385374
MBC-MBCProject_wzCxuoio-Tumor-SM-GQCHG	BRCA	cBioPortal	0.0314485	0.0191469	0.0123015
MBC-MBCProject_x4cLHdhw-Tumor-SM-GQ9P1	BRCA	cBioPortal	0.0572199	0.0217984	0.0354215
MBC-MBCProject_xBfJfri9-Tumor-SM-CGLAP	BRCA	cBioPortal	0.0370036	0.018149	0.0188547
MBC-MBCProject_xlhkS5CG-Tumor-SM-GQ9ZP	BRCA	cBioPortal	0.0480318	0.0264866	0.0215452
MBC-MBCProject_XmiOUMSm-Tumor-SM-DL3SV	BRCA	cBioPortal	0.358382	0.135608	0.222774
MBC-MBCProject_XVHkUVTb-Tumor-SM-GQCLU	BRCA	cBioPortal	0.270266	0.228959	0.0413077
MBC-MBCProject_y2F3IgIE-Tumor-SM-GQBAC	BRCA	cBioPortal	0.0637458	0.0263288	0.037417
MBC-MBCProject_Y7fYC1iG-Tumor-SM-CGLFQ	BRCA	cBioPortal	0.519895	0.111619	0.408276
MBC-MBCProject_Y7iLIOU0-Tumor-SM-GQBY8	BRCA	cBioPortal	0.041752	0.0233306	0.0184214
MBC-MBCProject_ygcMFgCR-Tumor-SM-GQ9S6	BRCA	cBioPortal	0.0942511	0.0375287	0.0567224
MBC-MBCProject_YNTyfDfq-Tumor-SM-GQAK7	BRCA	cBioPortal	0.0488716	0.0231604	0.0257112
MBC-MBCProject_yZSnSluK-Tumor-SM-DL4T3	BRCA	cBioPortal	0.0794053	0.0542268	0.0251785
MBC-MBCProject_ZdudUNFZ-Tumor-SM-CGLPS	BRCA	cBioPortal	0.599169	0.440386	0.158783
MBC-MBCProject_ZPHRs3Uw-Tumor-SM-DL3BA	BRCA	cBioPortal	0.070548	0.0199629	0.0505851
MBC-MBCProject_zyt5TKFB-Tumor-SM-CGM59	BRCA	cBioPortal	0.111064	0.0406935	0.0703708
MBC_1	BRCA	cBioPortal	0.285904	0.0795452	0.206359
MBC_10	BRCA	cBioPortal	0.060721	0.0338297	0.0268913
MBC_100	BRCA	cBioPortal	0.0812691	0.0407893	0.0404798
MBC_101	BRCA	cBioPortal	0.0617457	0.0317792	0.0299665
MBC_102	BRCA	cBioPortal	0.0676741	0.0395037	0.0281704
MBC_103	BRCA	cBioPortal	0.175431	0.115577	0.0598544
MBC_104	BRCA	cBioPortal	0.0400334	0.0177167	0.0223167
MBC_105	BRCA	cBioPortal	0.0368227	0.0151988	0.0216239
MBC_106	BRCA	cBioPortal	0.161834	0.0233965	0.138438
MBC_108	BRCA	cBioPortal	0.0572887	0.0283749	0.0289138
MBC_109	BRCA	cBioPortal	0.60814	0.178139	0.430001
MBC_11	BRCA	cBioPortal	0.0735178	0.0219839	0.0515338
MBC_110	BRCA	cBioPortal	0.0672526	0.0403168	0.0269359
MBC_111	BRCA	cBioPortal	0.307961	0.180812	0.127149
MBC_112	BRCA	cBioPortal	0.0479022	0.0120751	0.0358271
MBC_113	BRCA	cBioPortal	0.0558272	0.0202111	0.0356161
MBC_114	BRCA	cBioPortal	0.0563916	0.0243443	0.0320473
MBC_115	BRCA	cBioPortal	0.0705712	0.0231728	0.0473984
MBC_116	BRCA	cBioPortal	0.0761485	0.030316	0.0458324
MBC_117	BRCA	cBioPortal	0.2164	0.036937	0.179463
MBC_118	BRCA	cBioPortal	0.14282	0.024598	0.118222
MBC_119	BRCA	cBioPortal	0.309517	0.16835	0.141168
MBC_12	BRCA	cBioPortal	0.0615672	0.0294628	0.0321044
MBC_120	BRCA	cBioPortal	0.304148	0.13684	0.167309
MBC_121	BRCA	cBioPortal	0.0589139	0.0293017	0.0296123
MBC_122	BRCA	cBioPortal	0.0998447	0.0617404	0.0381044
MBC_123	BRCA	cBioPortal	0.0605521	0.0267149	0.0338372
MBC_124	BRCA	cBioPortal	0.0718006	0.0202834	0.0515172
MBC_125	BRCA	cBioPortal	0.0755987	0.0280146	0.0475841
MBC_126	BRCA	cBioPortal	0.0743881	0.0332035	0.0411847
MBC_127	BRCA	cBioPortal	0.058986	0.02473	0.0342561
MBC_128	BRCA	cBioPortal	0.0394139	0.0210476	0.0183663
MBC_129	BRCA	cBioPortal	0.0627882	0.0306321	0.0321561
MBC_13	BRCA	cBioPortal	0.0516358	0.0331749	0.0184609
MBC_130	BRCA	cBioPortal	0.751636	0.245139	0.506498
MBC_131	BRCA	cBioPortal	0.0478741	0.0232059	0.0246682
MBC_132	BRCA	cBioPortal	0.0596264	0.0239467	0.0356796
MBC_133	BRCA	cBioPortal	0.0982127	0.0292609	0.0689518
MBC_134	BRCA	cBioPortal	0.0614481	0.0215976	0.0398505
MBC_135	BRCA	cBioPortal	0.0698288	0.0338035	0.0360253
MBC_136	BRCA	cBioPortal	0.0457247	0.0235312	0.0221935
MBC_137	BRCA	cBioPortal	0.0419143	0.0171096	0.0248047
MBC_138	BRCA	cBioPortal	0.0660908	0.0319491	0.0341417
MBC_139	BRCA	cBioPortal	0.612563	0.225779	0.386784
MBC_14	BRCA	cBioPortal	0.604325	0.277461	0.326864
MBC_140	BRCA	cBioPortal	0.0921444	0.0618217	0.0303228
MBC_141	BRCA	cBioPortal	0.056503	0.0154214	0.0410816
MBC_142	BRCA	cBioPortal	0.0843703	0.0332757	0.0510945
MBC_143	BRCA	cBioPortal	0.115613	0.036133	0.0794802
MBC_144	BRCA	cBioPortal	0.105357	0.0728787	0.0324786
MBC_145	BRCA	cBioPortal	0.725599	0.409687	0.315912
MBC_146	BRCA	cBioPortal	0.0575728	0.028744	0.0288289
MBC_147	BRCA	cBioPortal	0.144149	0.0227961	0.121353
MBC_148	BRCA	cBioPortal	0.0341651	0.0153416	0.0188235
MBC_15	BRCA	cBioPortal	0.0513107	0.0287362	0.0225745
MBC_150	BRCA	cBioPortal	0.0450467	0.0229942	0.0220525
MBC_151	BRCA	cBioPortal	0.143322	0.0348336	0.108488
MBC_152	BRCA	cBioPortal	0.131939	0.0296549	0.102284
MBC_153	BRCA	cBioPortal	0.0441211	0.0220206	0.0221005
MBC_154	BRCA	cBioPortal	0.0458943	0.0277184	0.0181759
MBC_155	BRCA	cBioPortal	0.0473135	0.0242188	0.0230947
MBC_156	BRCA	cBioPortal	0.0377581	0.0202328	0.0175253
MBC_157	BRCA	cBioPortal	0.093096	0.0371213	0.0559746
MBC_158	BRCA	cBioPortal	0.131812	0.0188568	0.112955
MBC_159	BRCA	cBioPortal	0.30762	0.0956396	0.21198
MBC_16	BRCA	cBioPortal	0.103765	0.0385693	0.0651958
MBC_161	BRCA	cBioPortal	0.123088	0.0522888	0.0707996
MBC_162	BRCA	cBioPortal	0.560232	0.175469	0.384763
MBC_163	BRCA	cBioPortal	0.0597568	0.0252319	0.0345249
MBC_164	BRCA	cBioPortal	0.0849957	0.0298169	0.0551789
MBC_165	BRCA	cBioPortal	0.0532617	0.0294991	0.0237626
MBC_167	BRCA	cBioPortal	0.116527	0.0205555	0.0959719
MBC_168	BRCA	cBioPortal	0.0532443	0.0262543	0.02699
MBC_169	BRCA	cBioPortal	0.53837	0.203912	0.334458
MBC_17	BRCA	cBioPortal	0.117509	0.0393659	0.0781429
MBC_170	BRCA	cBioPortal	0.073901	0.0295874	0.0443136
MBC_172	BRCA	cBioPortal	0.727831	0.407145	0.320686
MBC_173	BRCA	cBioPortal	0.0610385	0.0365903	0.0244481
MBC_174	BRCA	cBioPortal	0.130814	0.0192127	0.111602
MBC_175	BRCA	cBioPortal	0.0527023	0.0196161	0.0330862
MBC_176	BRCA	cBioPortal	0.0755879	0.0195812	0.0560067
MBC_177	BRCA	cBioPortal	0.0776469	0.0140464	0.0636004
MBC_178	BRCA	cBioPortal	0.0904091	0.0511798	0.0392293
MBC_179	BRCA	cBioPortal	0.0566144	0.0278949	0.0287195
MBC_18	BRCA	cBioPortal	0.0374334	0.0190645	0.0183689
MBC_180	BRCA	cBioPortal	0.150752	0.0394044	0.111347
MBC_181	BRCA	cBioPortal	0.0956144	0.0398897	0.0557246
MBC_182	BRCA	cBioPortal	0.191722	0.0241081	0.167614
MBC_183	BRCA	cBioPortal	0.110344	0.0278361	0.0825081
MBC_184	BRCA	cBioPortal	0.0451583	0.0213833	0.023775
MBC_185	BRCA	cBioPortal	0.238705	0.201405	0.0372997
MBC_186	BRCA	cBioPortal	0.0527038	0.0286626	0.0240412
MBC_187	BRCA	cBioPortal	0.0486737	0.0251207	0.023553
MBC_188	BRCA	cBioPortal	0.411951	0.141688	0.270263
MBC_189	BRCA	cBioPortal	0.864713	0.328235	0.536478
MBC_19	BRCA	cBioPortal	0.0925698	0.0261168	0.0664529
MBC_190	BRCA	cBioPortal	0.0543895	0.0355451	0.0188444
MBC_191	BRCA	cBioPortal	0.353627	0.175662	0.177965
MBC_192	BRCA	cBioPortal	0.0984051	0.0473282	0.0510769
MBC_193	BRCA	cBioPortal	0.104545	0.0170113	0.0875333
MBC_194	BRCA	cBioPortal	0.057744	0.037506	0.020238
MBC_195	BRCA	cBioPortal	0.0631711	0.0294543	0.0337168
MBC_196	BRCA	cBioPortal	0.0712861	0.0310578	0.0402283
MBC_197	BRCA	cBioPortal	0.0335003	0.0173548	0.0161455
MBC_198	BRCA	cBioPortal	0.230214	0.0730366	0.157177
MBC_199	BRCA	cBioPortal	0.0817332	0.0269328	0.0548004
MBC_2	BRCA	cBioPortal	0.0795951	0.0156575	0.0639376
MBC_20	BRCA	cBioPortal	0.0643791	0.0321187	0.0322604
MBC_200	BRCA	cBioPortal	0.0562948	0.0206273	0.0356674
MBC_201	BRCA	cBioPortal	0.0467408	0.0224698	0.0242709
MBC_202	BRCA	cBioPortal	0.0759299	0.0279153	0.0480146
MBC_203	BRCA	cBioPortal	0.291182	0.0791004	0.212082
MBC_204	BRCA	cBioPortal	0.180348	0.0225641	0.157784
MBC_205	BRCA	cBioPortal	0.420311	0.154952	0.265359
MBC_206	BRCA	cBioPortal	0.0817687	0.0309259	0.0508428
MBC_207	BRCA	cBioPortal	0.755762	0.37322	0.382542
MBC_208	BRCA	cBioPortal	0.255017	0.0519758	0.203042
MBC_209	BRCA	cBioPortal	0.222453	0.108411	0.114042
MBC_21	BRCA	cBioPortal	0.0615278	0.0311915	0.0303363
MBC_210	BRCA	cBioPortal	0.0482789	0.027966	0.0203129
MBC_211	BRCA	cBioPortal	0.0651252	0.0391993	0.0259258
MBC_212	BRCA	cBioPortal	0.0618731	0.0198245	0.0420486
MBC_213	BRCA	cBioPortal	0.0968059	0.0527475	0.0440584
MBC_214	BRCA	cBioPortal	0.230651	0.0511737	0.179477
MBC_215	BRCA	cBioPortal	0.0698192	0.0439671	0.0258521
MBC_216	BRCA	cBioPortal	0.146761	0.121875	0.0248855
MBC_22	BRCA	cBioPortal	0.592416	0.29148	0.300936
MBC_23	BRCA	cBioPortal	0.261362	0.133403	0.127958
MBC_24	BRCA	cBioPortal	0.177671	0.0591441	0.118527
MBC_25	BRCA	cBioPortal	0.0815968	0.049451	0.0321458
MBC_26	BRCA	cBioPortal	0.111641	0.0512092	0.0604317
MBC_28	BRCA	cBioPortal	0.438854	0.0737218	0.365132
MBC_29	BRCA	cBioPortal	0.811707	0.51059	0.301116
MBC_3	BRCA	cBioPortal	0.0605776	0.03108	0.0294977
MBC_30	BRCA	cBioPortal	0.148343	0.0546609	0.0936819
MBC_31	BRCA	cBioPortal	0.287105	0.175209	0.111896
MBC_32	BRCA	cBioPortal	0.103738	0.017819	0.0859193
MBC_33	BRCA	cBioPortal	0.0465884	0.0210272	0.0255612
MBC_34	BRCA	cBioPortal	0.423618	0.314293	0.109324
MBC_35	BRCA	cBioPortal	0.0518572	0.0220805	0.0297767
MBC_36	BRCA	cBioPortal	0.629999	0.415521	0.214477
MBC_37	BRCA	cBioPortal	0.101377	0.0136315	0.0877453
MBC_38	BRCA	cBioPortal	0.0663774	0.0355995	0.0307779
MBC_39	BRCA	cBioPortal	0.475109	0.35618	0.118929
MBC_4	BRCA	cBioPortal	0.0967595	0.0749509	0.0218086
MBC_40	BRCA	cBioPortal	0.154966	0.0193567	0.13561
MBC_41	BRCA	cBioPortal	0.0560721	0.0181377	0.0379344
MBC_42	BRCA	cBioPortal	0.0926835	0.0583717	0.0343119
MBC_43	BRCA	cBioPortal	0.0450399	0.0146737	0.0303662
MBC_44	BRCA	cBioPortal	0.0799412	0.0196273	0.060314
MBC_45	BRCA	cBioPortal	0.847964	0.534647	0.313317
MBC_46	BRCA	cBioPortal	0.0499628	0.0315429	0.0184199
MBC_47	BRCA	cBioPortal	0.115044	0.0371748	0.0778697
MBC_48	BRCA	cBioPortal	0.0855396	0.0240192	0.0615205
MBC_49	BRCA	cBioPortal	0.0374384	0.0163347	0.0211037
MBC_5	BRCA	cBioPortal	0.0831587	0.0362973	0.0468614
MBC_50	BRCA	cBioPortal	0.459707	0.407486	0.0522207
MBC_51	BRCA	cBioPortal	0.0767719	0.0393258	0.0374461
MBC_52	BRCA	cBioPortal	0.699455	0.411506	0.287949
MBC_53	BRCA	cBioPortal	0.432621	0.0982386	0.334382
MBC_54	BRCA	cBioPortal	0.288343	0.0548035	0.23354
MBC_55	BRCA	cBioPortal	0.0810477	0.0273297	0.053718
MBC_57	BRCA	cBioPortal	0.198948	0.129212	0.0697355
MBC_58	BRCA	cBioPortal	0.0809988	0.0314884	0.0495104
MBC_59	BRCA	cBioPortal	0.128731	0.0546644	0.0740669
MBC_6	BRCA	cBioPortal	0.264132	0.0513345	0.212797
MBC_60	BRCA	cBioPortal	0.0643355	0.0295594	0.0347762
MBC_61	BRCA	cBioPortal	0.159665	0.113956	0.0457087
MBC_62	BRCA	cBioPortal	0.575156	0.339056	0.2361
MBC_63	BRCA	cBioPortal	0.324701	0.100804	0.223897
MBC_64	BRCA	cBioPortal	0.0872426	0.0474084	0.0398342
MBC_65	BRCA	cBioPortal	0.0615057	0.0300158	0.0314899
MBC_66	BRCA	cBioPortal	0.102423	0.0208685	0.081555
MBC_67	BRCA	cBioPortal	0.149383	0.028116	0.121267
MBC_68	BRCA	cBioPortal	0.17772	0.0454197	0.1323
MBC_69	BRCA	cBioPortal	0.0477899	0.0246378	0.0231521
MBC_7	BRCA	cBioPortal	0.0736602	0.0332532	0.040407
MBC_70	BRCA	cBioPortal	0.111259	0.0464453	0.0648137
MBC_71	BRCA	cBioPortal	0.829399	0.524358	0.305041
MBC_72	BRCA	cBioPortal	0.0749915	0.0544063	0.0205852
MBC_73	BRCA	cBioPortal	0.0980854	0.0215734	0.0765119
MBC_74	BRCA	cBioPortal	0.197184	0.11448	0.0827044
MBC_75	BRCA	cBioPortal	0.19916	0.0876378	0.111522
MBC_76	BRCA	cBioPortal	0.176476	0.0700768	0.1064
MBC_77	BRCA	cBioPortal	0.0433192	0.0243831	0.0189362
MBC_78	BRCA	cBioPortal	0.204183	0.0353347	0.168848
MBC_79	BRCA	cBioPortal	0.617084	0.282695	0.334389
MBC_8	BRCA	cBioPortal	0.862689	0.498555	0.364134
MBC_80	BRCA	cBioPortal	0.122774	0.0302313	0.0925427
MBC_83	BRCA	cBioPortal	0.0694954	0.048577	0.0209184
MBC_84	BRCA	cBioPortal	0.217273	0.0815853	0.135687
MBC_85	BRCA	cBioPortal	0.0749849	0.0190351	0.0559498
MBC_86	BRCA	cBioPortal	0.130589	0.0517317	0.078857
MBC_87	BRCA	cBioPortal	0.124714	0.0258391	0.0988748
MBC_88	BRCA	cBioPortal	0.0523633	0.0255005	0.0268628
MBC_89	BRCA	cBioPortal	0.0437335	0.0241596	0.0195739
MBC_9	BRCA	cBioPortal	0.0897584	0.0487188	0.0410396
MBC_90	BRCA	cBioPortal	0.0535686	0.0288638	0.0247048
MBC_91	BRCA	cBioPortal	0.143384	0.0234776	0.119906
MBC_92	BRCA	cBioPortal	0.791572	0.28836	0.503212
MBC_93	BRCA	cBioPortal	0.0484563	0.0244832	0.0239731
MBC_94	BRCA	cBioPortal	0.0783417	0.0247194	0.0536224
MBC_95	BRCA	cBioPortal	0.603577	0.285401	0.318177
MBC_96	BRCA	cBioPortal	0.0641728	0.0262561	0.0379167
MBC_97	BRCA	cBioPortal	0.0659287	0.0373435	0.0285852
MBC_98	BRCA	cBioPortal	0.630363	0.235594	0.394769
MBC_99	BRCA	cBioPortal	0.296435	0.263168	0.0332676
PD3849a	BRCA	cBioPortal	0.0408585	0.0199001	0.0209584
PD3852a	BRCA	cBioPortal	0.0519868	0.0261771	0.0258097
PD3854a	BRCA	cBioPortal	0.0561532	0.0263777	0.0297755
PD3856a	BRCA	cBioPortal	0.182788	0.0840132	0.098775
PD3857a	BRCA	cBioPortal	0.0755911	0.0266159	0.0489752
PD3858a	BRCA	cBioPortal	0.0786034	0.0306782	0.0479253
PD3983a	BRCA	cBioPortal	0.0633675	0.0352386	0.0281288
PD3984a	BRCA	cBioPortal	0.0506018	0.0254554	0.0251465
PD3985a	BRCA	cBioPortal	0.0425716	0.0234833	0.0190882
PD3986a	BRCA	cBioPortal	0.0815384	0.0458415	0.0356968
PD3987a	BRCA	cBioPortal	0.0683055	0.0287413	0.0395642
PD3988a	BRCA	cBioPortal	0.120883	0.0381567	0.0827259
PD3989a	BRCA	cBioPortal	0.0496002	0.0280736	0.0215266
PD3991a	BRCA	cBioPortal	0.129095	0.0377345	0.0913608
PD3992a	BRCA	cBioPortal	0.0763495	0.0338852	0.0424642
PD3993a	BRCA	cBioPortal	0.280616	0.238537	0.0420795
PD3994a	BRCA	cBioPortal	0.0466732	0.0248403	0.0218329
PD3995a	BRCA	cBioPortal	0.0599518	0.0278019	0.0321499
PD3996a	BRCA	cBioPortal	0.0623435	0.034094	0.0282495
PD3997a	BRCA	cBioPortal	0.0645597	0.0352004	0.0293593
PD3998a	BRCA	cBioPortal	0.0709174	0.0385929	0.0323245
PD3999a	BRCA	cBioPortal	0.0796427	0.0480364	0.0316063
PD4000a	BRCA	cBioPortal	0.103436	0.0321	0.0713357
PD4001a	BRCA	cBioPortal	0.196576	0.0793058	0.11727
PD4002a	BRCA	cBioPortal	0.0779077	0.0199003	0.0580074
PD4003a	BRCA	cBioPortal	0.0547901	0.0263008	0.0284893
PD4004a	BRCA	cBioPortal	0.0560838	0.0259677	0.0301161
PD4070a	BRCA	cBioPortal	0.0608574	0.0344923	0.0263651
PD4075a	BRCA	cBioPortal	0.0572168	0.0244298	0.032787
PD4076a	BRCA	cBioPortal	0.0448537	0.0266446	0.0182092
PD4082a	BRCA	cBioPortal	0.0607006	0.0315906	0.0291101
PD4084a	BRCA	cBioPortal	0.0284821	0.0150653	0.0134168
PD4087a	BRCA	cBioPortal	0.0568717	0.0248641	0.0320076
PD4091a	BRCA	cBioPortal	0.117121	0.0225201	0.0946006
PD4092a	BRCA	cBioPortal	0.0607514	0.030165	0.0305864
PD4093a	BRCA	cBioPortal	0.046227	0.0124194	0.0338076
PD4094a	BRCA	cBioPortal	0.293459	0.0711031	0.222356
PD4098a	BRCA	cBioPortal	0.169442	0.0138787	0.155563
PD4099a	BRCA	cBioPortal	0.123619	0.0206658	0.102953
PD4100a	BRCA	cBioPortal	0.0335066	0.0104796	0.023027
PD4101a	BRCA	cBioPortal	0.0890271	0.0596148	0.0294123
PD4102a	BRCA	cBioPortal	0.0597205	0.0256664	0.0340541
PD4103a	BRCA	cBioPortal	0.10727	0.024102	0.0831676
PD4104a	BRCA	cBioPortal	0.126762	0.0813549	0.0454068
PD4105a	BRCA	cBioPortal	0.0738854	0.0335838	0.0403015
PD4106a	BRCA	cBioPortal	0.0432432	0.0238792	0.0193641
PD4107a	BRCA	cBioPortal	0.0356981	0.0198176	0.0158805
PD4108a	BRCA	cBioPortal	0.0765061	0.034613	0.0418931
PD4109a	BRCA	cBioPortal	0.136677	0.0409837	0.0956929
PD4110a	BRCA	cBioPortal	0.0772877	0.037494	0.0397936
PD4111a	BRCA	cBioPortal	0.0606718	0.0270588	0.033613
PD4112a	BRCA	cBioPortal	0.0358816	0.0195517	0.0163299
PD4113a	BRCA	cBioPortal	0.047461	0.0264701	0.0209909
PD4118a	BRCA	cBioPortal	0.0491047	0.029251	0.0198537
PD4119a	BRCA	cBioPortal	0.67297	0.260995	0.411975
PD4120a	BRCA	cBioPortal	0.875163	0.45191	0.423252
PD4121a	BRCA	cBioPortal	0.0793871	0.0535702	0.0258169
PD4122a	BRCA	cBioPortal	0.0539602	0.0237897	0.0301705
PD4123a	BRCA	cBioPortal	0.589592	0.362862	0.226731
PD4124a	BRCA	cBioPortal	0.0523437	0.0348415	0.0175022
PD4125a	BRCA	cBioPortal	0.613666	0.262519	0.351147
PD4126a	BRCA	cBioPortal	0.273749	0.128818	0.144931
PD4127a	BRCA	cBioPortal	0.763131	0.45963	0.303501
PD4128a	BRCA	cBioPortal	0.0819035	0.0593272	0.0225763
PD4129a	BRCA	cBioPortal	0.0816684	0.0304348	0.0512336
PD4130a	BRCA	cBioPortal	0.103293	0.051379	0.0519141
PD4131a	BRCA	cBioPortal	0.0946806	0.0561965	0.0384841
PD4132a	BRCA	cBioPortal	0.351116	0.128328	0.222788
PD4133a	BRCA	cBioPortal	0.0812262	0.0256954	0.0555309
PD4134a	BRCA	cBioPortal	0.0419062	0.024569	0.0173372
PD4135a	BRCA	cBioPortal	0.0589428	0.0325672	0.0263757
PD4136a	BRCA	cBioPortal	0.0472726	0.023768	0.0235045
PD4137a	BRCA	cBioPortal	0.685182	0.460464	0.224719
PD4195a	BRCA	cBioPortal	0.091244	0.0232915	0.0679525
PD4196a	BRCA	cBioPortal	0.0617901	0.0380741	0.023716
PD4197a	BRCA	cBioPortal	0.0658725	0.0243688	0.0415037
PD4200a	BRCA	cBioPortal	0.0558294	0.00978496	0.0460444
PD4201a	BRCA	cBioPortal	0.0503156	0.0256735	0.0246421
PD4202a	BRCA	cBioPortal	0.0832572	0.0222872	0.06097
PD4203a	BRCA	cBioPortal	0.821428	0.321228	0.500199
PD4204a	BRCA	cBioPortal	0.0460938	0.0241864	0.0219074
PD4205a	BRCA	cBioPortal	0.0520404	0.0327456	0.0192948
PD4226a	BRCA	cBioPortal	0.0759233	0.0457143	0.030209
PD4252a	BRCA	cBioPortal	0.121595	0.0529483	0.0686468
PD4594a	BRCA	cBioPortal	0.0726299	0.0427357	0.0298942
PD4595a	BRCA	cBioPortal	0.0558926	0.0270898	0.0288028
PD4596a	BRCA	cBioPortal	0.457833	0.113871	0.343962
PD4600a	BRCA	cBioPortal	0.0677844	0.0293912	0.0383932
PD4601a	BRCA	cBioPortal	0.637162	0.221447	0.415716
PD4602a	BRCA	cBioPortal	0.35895	0.118321	0.240629
PD4603a	BRCA	cBioPortal	0.0918059	0.026065	0.0657408
PD4842a	BRCA	cBioPortal	0.0611181	0.0364558	0.0246623
PD4843a	BRCA	cBioPortal	0.0933636	0.0446549	0.0487087
PD4844a	BRCA	cBioPortal	0.102387	0.0288072	0.0735797
PD4934a	BRCA	cBioPortal	0.0499983	0.0242235	0.0257749
PD4935a	BRCA	cBioPortal	0.391439	0.175758	0.215681
PD4936a	BRCA	cBioPortal	0.0959133	0.0358568	0.0600565
PD4937a	BRCA	cBioPortal	0.780569	0.256	0.524569
PD4938a	BRCA	cBioPortal	0.0909682	0.032006	0.0589622
PD4939a	BRCA	cBioPortal	0.100895	0.0745986	0.0262965
TCGA-3C-AAAU-01	BRCA	cBioPortal	0.0732369	0.0434789	0.029758
TCGA-3C-AALI-01	BRCA	cBioPortal	0.740053	0.312208	0.427845
TCGA-3C-AALJ-01	BRCA	cBioPortal	0.0556107	0.0193555	0.0362552
TCGA-3C-AALK-01	BRCA	cBioPortal	0.117572	0.0551629	0.0624094
TCGA-4H-AAAK-01	BRCA	cBioPortal	0.0351729	0.0184739	0.0166989
TCGA-5L-AAT0-01	BRCA	cBioPortal	0.622403	0.382554	0.239849
TCGA-5T-A9QA-01	BRCA	cBioPortal	0.0257391	0.0157502	0.00998887
TCGA-A1-A0SB-01	BRCA	cBioPortal	0.0536304	0.0295615	0.0240689
TCGA-A1-A0SD-01	BRCA	cBioPortal	0.0567626	0.027993	0.0287695
TCGA-A1-A0SE-01	BRCA	cBioPortal	0.0871594	0.0638878	0.0232716
TCGA-A1-A0SF-01	BRCA	cBioPortal	0.415487	0.381378	0.0341091
TCGA-A1-A0SG-01	BRCA	cBioPortal	0.0576743	0.0324409	0.0252334
TCGA-A1-A0SH-01	BRCA	cBioPortal	0.42546	0.169025	0.256435
TCGA-A1-A0SI-01	BRCA	cBioPortal	0.717492	0.283626	0.433866
TCGA-A1-A0SJ-01	BRCA	cBioPortal	0.132016	0.0604652	0.0715507
TCGA-A1-A0SK-01	BRCA	cBioPortal	0.0553832	0.0176724	0.0377108
TCGA-A1-A0SM-01	BRCA	cBioPortal	0.0387701	0.0206752	0.0180949
TCGA-A1-A0SN-01	BRCA	cBioPortal	0.19932	0.0466372	0.152683
TCGA-A1-A0SO-01	BRCA	cBioPortal	0.0476556	0.0197628	0.0278928
TCGA-A1-A0SP-01	BRCA	cBioPortal	0.038582	0.0198322	0.0187498
TCGA-A1-A0SQ-01	BRCA	cBioPortal	0.122555	0.0803434	0.0422113
TCGA-A2-A04N-01	BRCA	cBioPortal	0.0660543	0.0439976	0.0220567
TCGA-A2-A04P-01	BRCA	cBioPortal	0.0916992	0.0119013	0.0797979
TCGA-A2-A04Q-01	BRCA	cBioPortal	0.0909712	0.0413294	0.0496418
TCGA-A2-A04R-01	BRCA	cBioPortal	0.0731766	0.0231739	0.0500027
TCGA-A2-A04T-01	BRCA	cBioPortal	0.0730624	0.0232716	0.0497908
TCGA-A2-A04U-01	BRCA	cBioPortal	0.0566956	0.0169529	0.0397427
TCGA-A2-A04V-01	BRCA	cBioPortal	0.0855653	0.0412024	0.0443629
TCGA-A2-A04W-01	BRCA	cBioPortal	0.515141	0.197768	0.317373
TCGA-A2-A04X-01	BRCA	cBioPortal	0.326352	0.186319	0.140033
TCGA-A2-A04Y-01	BRCA	cBioPortal	0.109259	0.0302663	0.0789924
TCGA-A2-A0CK-01	BRCA	cBioPortal	0.0684682	0.0478851	0.020583
TCGA-A2-A0CL-01	BRCA	cBioPortal	0.617452	0.253785	0.363667
TCGA-A2-A0CM-01	BRCA	cBioPortal	0.279006	0.100507	0.178499
TCGA-A2-A0CP-01	BRCA	cBioPortal	0.0628088	0.0331591	0.0296497
TCGA-A2-A0CQ-01	BRCA	cBioPortal	0.0475029	0.0214682	0.0260347
TCGA-A2-A0CR-01	BRCA	cBioPortal	0.686869	0.387117	0.299752
TCGA-A2-A0CS-01	BRCA	cBioPortal	0.035802	0.0195291	0.0162729
TCGA-A2-A0CT-01	BRCA	cBioPortal	0.277823	0.210358	0.0674647
TCGA-A2-A0CU-01	BRCA	cBioPortal	0.0551275	0.0249082	0.0302194
TCGA-A2-A0CV-01	BRCA	cBioPortal	0.0619344	0.0234218	0.0385126
TCGA-A2-A0CW-01	BRCA	cBioPortal	0.215473	0.112737	0.102736
TCGA-A2-A0CX-01	BRCA	cBioPortal	0.691731	0.402258	0.289474
TCGA-A2-A0CZ-01	BRCA	cBioPortal	0.0506137	0.0249776	0.0256361
TCGA-A2-A0D0-01	BRCA	cBioPortal	0.103236	0.018146	0.0850903
TCGA-A2-A0D1-01	BRCA	cBioPortal	0.11977	0.0769068	0.042863
TCGA-A2-A0D2-01	BRCA	cBioPortal	0.133061	0.0191874	0.113874
TCGA-A2-A0D3-01	BRCA	cBioPortal	0.0418374	0.0233864	0.018451
TCGA-A2-A0D4-01	BRCA	cBioPortal	0.0786613	0.0308007	0.0478606
TCGA-A2-A0EM-01	BRCA	cBioPortal	0.0467278	0.0291988	0.017529
TCGA-A2-A0EN-01	BRCA	cBioPortal	0.0396356	0.0228449	0.0167907
TCGA-A2-A0EO-01	BRCA	cBioPortal	0.0527407	0.0354252	0.0173156
TCGA-A2-A0EP-01	BRCA	cBioPortal	0.115168	0.0354967	0.0796714
TCGA-A2-A0EQ-01	BRCA	cBioPortal	0.599709	0.161651	0.438058
TCGA-A2-A0ER-01	BRCA	cBioPortal	0.0570484	0.0245181	0.0325303
TCGA-A2-A0ES-01	BRCA	cBioPortal	0.0536672	0.0250571	0.02861
TCGA-A2-A0ET-01	BRCA	cBioPortal	0.0680598	0.0272766	0.0407833
TCGA-A2-A0EU-01	BRCA	cBioPortal	0.0549776	0.0246555	0.0303221
TCGA-A2-A0EV-01	BRCA	cBioPortal	0.0968083	0.0346304	0.0621779
TCGA-A2-A0EW-01	BRCA	cBioPortal	0.0623519	0.0297681	0.0325838
TCGA-A2-A0EX-01	BRCA	cBioPortal	0.102622	0.0641324	0.0384899
TCGA-A2-A0EY-01	BRCA	cBioPortal	0.589427	0.412053	0.177374
TCGA-A2-A0ST-01	BRCA	cBioPortal	0.0940577	0.0452308	0.0488268
TCGA-A2-A0SU-01	BRCA	cBioPortal	0.0615394	0.0231609	0.0383785
TCGA-A2-A0SV-01	BRCA	cBioPortal	0.0320357	0.017182	0.0148538
TCGA-A2-A0SW-01	BRCA	cBioPortal	0.143302	0.0737066	0.0695957
TCGA-A2-A0SX-01	BRCA	cBioPortal	0.108963	0.043683	0.0652802
TCGA-A2-A0SY-01	BRCA	cBioPortal	0.57117	0.234835	0.336335
TCGA-A2-A0T0-01	BRCA	cBioPortal	0.0652434	0.0179909	0.0472525
TCGA-A2-A0T1-01	BRCA	cBioPortal	0.040332	0.0226809	0.0176511
TCGA-A2-A0T2-01	BRCA	cBioPortal	0.0869756	0.0534163	0.0335593
TCGA-A2-A0T3-01	BRCA	cBioPortal	0.0514893	0.0226848	0.0288046
TCGA-A2-A0T4-01	BRCA	cBioPortal	0.112609	0.0388154	0.0737931
TCGA-A2-A0T5-01	BRCA	cBioPortal	0.0620589	0.0338633	0.0281956
TCGA-A2-A0T6-01	BRCA	cBioPortal	0.0565712	0.0355976	0.0209736
TCGA-A2-A0T7-01	BRCA	cBioPortal	0.0636563	0.0407879	0.0228684
TCGA-A2-A0YC-01	BRCA	cBioPortal	0.087128	0.049827	0.037301
TCGA-A2-A0YD-01	BRCA	cBioPortal	0.352651	0.200477	0.152175
TCGA-A2-A0YE-01	BRCA	cBioPortal	0.0960481	0.0635339	0.0325141
TCGA-A2-A0YF-01	BRCA	cBioPortal	0.0432313	0.0263708	0.0168605
TCGA-A2-A0YG-01	BRCA	cBioPortal	0.0605977	0.0483704	0.0122273
TCGA-A2-A0YH-01	BRCA	cBioPortal	0.34025	0.0938419	0.246408
TCGA-A2-A0YI-01	BRCA	cBioPortal	0.062683	0.0285981	0.0340849
TCGA-A2-A0YJ-01	BRCA	cBioPortal	0.0444645	0.015095	0.0293695
TCGA-A2-A0YK-01	BRCA	cBioPortal	0.848569	0.408284	0.440285
TCGA-A2-A0YL-01	BRCA	cBioPortal	0.288481	0.157866	0.130615
TCGA-A2-A0YM-01	BRCA	cBioPortal	0.259109	0.117115	0.141994
TCGA-A2-A0YT-01	BRCA	cBioPortal	0.129559	0.106545	0.023014
TCGA-A2-A1FV-01	BRCA	cBioPortal	0.0870518	0.0635913	0.0234606
TCGA-A2-A1FW-01	BRCA	cBioPortal	0.0714832	0.0158462	0.055637
TCGA-A2-A1FX-01	BRCA	cBioPortal	0.0487522	0.0242729	0.0244793
TCGA-A2-A1FZ-01	BRCA	cBioPortal	0.059726	0.0282326	0.0314934
TCGA-A2-A1G0-01	BRCA	cBioPortal	0.0643372	0.0389233	0.0254139
TCGA-A2-A1G1-01	BRCA	cBioPortal	0.0506447	0.0315891	0.0190556
TCGA-A2-A1G4-01	BRCA	cBioPortal	0.124849	0.0740118	0.0508376
TCGA-A2-A1G6-01	BRCA	cBioPortal	0.0692851	0.0278257	0.0414594
TCGA-A2-A259-01	BRCA	cBioPortal	0.106423	0.0529713	0.0534517
TCGA-A2-A25A-01	BRCA	cBioPortal	0.125145	0.079263	0.0458825
TCGA-A2-A25B-01	BRCA	cBioPortal	0.0476525	0.0242668	0.0233857
TCGA-A2-A25C-01	BRCA	cBioPortal	0.0525804	0.0282262	0.0243542
TCGA-A2-A25D-01	BRCA	cBioPortal	0.0825826	0.0391778	0.0434047
TCGA-A2-A25E-01	BRCA	cBioPortal	0.0705797	0.0372458	0.033334
TCGA-A2-A25F-01	BRCA	cBioPortal	0.0528093	0.0264835	0.0263258
TCGA-A2-A3KD-01	BRCA	cBioPortal	0.0605676	0.0369671	0.0236004
TCGA-A2-A3XT-01	BRCA	cBioPortal	0.200543	0.0148907	0.185652
TCGA-A2-A3XU-01	BRCA	cBioPortal	0.041157	0.0225608	0.0185962
TCGA-A2-A3XV-01	BRCA	cBioPortal	0.0333852	0.016362	0.0170232
TCGA-A2-A3XW-01	BRCA	cBioPortal	0.0584659	0.0328358	0.0256301
TCGA-A2-A3XX-01	BRCA	cBioPortal	0.057027	0.0319519	0.0250752
TCGA-A2-A3XZ-01	BRCA	cBioPortal	0.247197	0.0699726	0.177224
TCGA-A2-A3Y0-01	BRCA	cBioPortal	0.144575	0.0125517	0.132023
TCGA-A2-A4S1-01	BRCA	cBioPortal	0.0547333	0.0210027	0.0337306
TCGA-A2-A4S2-01	BRCA	cBioPortal	0.070487	0.0510166	0.0194704
TCGA-A2-A4S3-01	BRCA	cBioPortal	0.104955	0.0343693	0.0705854
TCGA-A7-A0CD-01	BRCA	cBioPortal	0.0382009	0.0209951	0.0172058
TCGA-A7-A0CE-01	BRCA	cBioPortal	0.0714126	0.021545	0.0498677
TCGA-A7-A0CG-01	BRCA	cBioPortal	0.197578	0.122026	0.0755521
TCGA-A7-A0CH-01	BRCA	cBioPortal	0.115125	0.0958635	0.0192619
TCGA-A7-A0CJ-01	BRCA	cBioPortal	0.0625043	0.0285325	0.0339718
TCGA-A7-A0D9-01	BRCA	cBioPortal	0.119748	0.0871898	0.0325583
TCGA-A7-A0DA-01	BRCA	cBioPortal	0.0508512	0.0233089	0.0275423
TCGA-A7-A0DB-01	BRCA	cBioPortal	0.194597	0.104416	0.0901805
TCGA-A7-A13D-01	BRCA	cBioPortal	0.108923	0.0204106	0.0885124
TCGA-A7-A13E-01	BRCA	cBioPortal	0.0648492	0.0182326	0.0466166
TCGA-A7-A13F-01	BRCA	cBioPortal	0.0809449	0.0296958	0.0512491
TCGA-A7-A13G-01	BRCA	cBioPortal	0.102899	0.0617366	0.041162
TCGA-A7-A26E-01	BRCA	cBioPortal	0.189283	0.165264	0.0240187
TCGA-A7-A26F-01	BRCA	cBioPortal	0.0751416	0.0363117	0.0388299
TCGA-A7-A26G-01	BRCA	cBioPortal	0.152097	0.0449881	0.107109
TCGA-A7-A26H-01	BRCA	cBioPortal	0.437551	0.169884	0.267667
TCGA-A7-A26I-01	BRCA	cBioPortal	0.0874551	0.0497677	0.0376874
TCGA-A7-A26J-01	BRCA	cBioPortal	0.077687	0.034715	0.042972
TCGA-A7-A2KD-01	BRCA	cBioPortal	0.0796519	0.0493882	0.0302637
TCGA-A7-A3RF-01	BRCA	cBioPortal	0.0359185	0.0188574	0.0170611
TCGA-A7-A425-01	BRCA	cBioPortal	0.038615	0.020823	0.0177919
TCGA-A7-A4SC-01	BRCA	cBioPortal	0.0482392	0.0297353	0.0185039
TCGA-A7-A4SD-01	BRCA	cBioPortal	0.0374763	0.0166132	0.0208631
TCGA-A7-A4SE-01	BRCA	cBioPortal	0.201809	0.0372984	0.16451
TCGA-A7-A56D-01	BRCA	cBioPortal	0.436213	0.237095	0.199119
TCGA-A7-A5ZV-01	BRCA	cBioPortal	0.0829935	0.0119914	0.0710022
TCGA-A7-A5ZW-01	BRCA	cBioPortal	0.161465	0.0488925	0.112572
TCGA-A7-A5ZX-01	BRCA	cBioPortal	0.0703583	0.0486887	0.0216696
TCGA-A7-A6VV-01	BRCA	cBioPortal	0.133232	0.0223854	0.110846
TCGA-A7-A6VW-01	BRCA	cBioPortal	0.055882	0.0222728	0.0336091
TCGA-A7-A6VX-01	BRCA	cBioPortal	0.162147	0.0864926	0.0756543
TCGA-A7-A6VY-01	BRCA	cBioPortal	0.0929651	0.0290199	0.0639451
TCGA-A8-A06N-01	BRCA	cBioPortal	0.0427749	0.019418	0.0233569
TCGA-A8-A06O-01	BRCA	cBioPortal	0.0551925	0.0246233	0.0305692
TCGA-A8-A06P-01	BRCA	cBioPortal	0.0626172	0.043548	0.0190693
TCGA-A8-A06Q-01	BRCA	cBioPortal	0.691256	0.415349	0.275907
TCGA-A8-A06R-01	BRCA	cBioPortal	0.1093	0.0536358	0.0556645
TCGA-A8-A06T-01	BRCA	cBioPortal	0.0946699	0.036483	0.0581869
TCGA-A8-A06U-01	BRCA	cBioPortal	0.145896	0.0289028	0.116994
TCGA-A8-A06X-01	BRCA	cBioPortal	0.0422636	0.0104879	0.0317757
TCGA-A8-A06Y-01	BRCA	cBioPortal	0.0859577	0.0485477	0.03741
TCGA-A8-A06Z-01	BRCA	cBioPortal	0.0328142	0.0156795	0.0171347
TCGA-A8-A075-01	BRCA	cBioPortal	0.17553	0.10862	0.0669101
TCGA-A8-A076-01	BRCA	cBioPortal	0.0872338	0.0476181	0.0396157
TCGA-A8-A079-01	BRCA	cBioPortal	0.071086	0.0214088	0.0496772
TCGA-A8-A07B-01	BRCA	cBioPortal	0.241735	0.0928736	0.148862
TCGA-A8-A07C-01	BRCA	cBioPortal	0.0486994	0.0146994	0.034
TCGA-A8-A07E-01	BRCA	cBioPortal	0.163343	0.136475	0.0268682
TCGA-A8-A07F-01	BRCA	cBioPortal	0.0543478	0.0281623	0.0261855
TCGA-A8-A07G-01	BRCA	cBioPortal	0.129343	0.0864008	0.0429425
TCGA-A8-A07I-01	BRCA	cBioPortal	0.098521	0.0213253	0.0771957
TCGA-A8-A07J-01	BRCA	cBioPortal	0.137597	0.0724062	0.0651904
TCGA-A8-A07L-01	BRCA	cBioPortal	0.0505741	0.0142801	0.036294
TCGA-A8-A07O-01	BRCA	cBioPortal	0.173143	0.138514	0.0346288
TCGA-A8-A07P-01	BRCA	cBioPortal	0.0480369	0.0332486	0.0147883
TCGA-A8-A07U-01	BRCA	cBioPortal	0.235896	0.0575193	0.178376
TCGA-A8-A07W-01	BRCA	cBioPortal	0.0948906	0.0168817	0.0780089
TCGA-A8-A07Z-01	BRCA	cBioPortal	0.0433925	0.0243432	0.0190493
TCGA-A8-A081-01	BRCA	cBioPortal	0.249812	0.104929	0.144883
TCGA-A8-A082-01	BRCA	cBioPortal	0.0679035	0.0332527	0.0346508
TCGA-A8-A083-01	BRCA	cBioPortal	0.0594651	0.0385178	0.0209473
TCGA-A8-A085-01	BRCA	cBioPortal	0.138865	0.0201047	0.11876
TCGA-A8-A086-01	BRCA	cBioPortal	0.049393	0.0214312	0.0279618
TCGA-A8-A08A-01	BRCA	cBioPortal	0.0423	0.019311	0.0229889
TCGA-A8-A08B-01	BRCA	cBioPortal	0.21454	0.182726	0.0318138
TCGA-A8-A08G-01	BRCA	cBioPortal	0.0624907	0.0298042	0.0326865
TCGA-A8-A08H-01	BRCA	cBioPortal	0.533211	0.524454	0.00875729
TCGA-A8-A08I-01	BRCA	cBioPortal	0.0581477	0.0341869	0.0239608
TCGA-A8-A08J-01	BRCA	cBioPortal	0.0986517	0.0595699	0.0390818
TCGA-A8-A08L-01	BRCA	cBioPortal	0.34805	0.0611225	0.286927
TCGA-A8-A08O-01	BRCA	cBioPortal	0.084631	0.0407388	0.0438922
TCGA-A8-A08P-01	BRCA	cBioPortal	0.171702	0.0677871	0.103915
TCGA-A8-A08R-01	BRCA	cBioPortal	0.164083	0.0101882	0.153895
TCGA-A8-A08T-01	BRCA	cBioPortal	0.0750503	0.0417209	0.0333294
TCGA-A8-A08X-01	BRCA	cBioPortal	0.0555392	0.019792	0.0357472
TCGA-A8-A08Z-01	BRCA	cBioPortal	0.0676853	0.0448638	0.0228214
TCGA-A8-A090-01	BRCA	cBioPortal	0.108167	0.0756101	0.0325573
TCGA-A8-A091-01	BRCA	cBioPortal	0.104475	0.0654358	0.0390388
TCGA-A8-A092-01	BRCA	cBioPortal	0.33624	0.21926	0.11698
TCGA-A8-A093-01	BRCA	cBioPortal	0.445437	0.384549	0.0608877
TCGA-A8-A094-01	BRCA	cBioPortal	0.491296	0.235514	0.255782
TCGA-A8-A095-01	BRCA	cBioPortal	0.62295	0.306846	0.316104
TCGA-A8-A096-01	BRCA	cBioPortal	0.0349891	0.01878	0.0162091
TCGA-A8-A097-01	BRCA	cBioPortal	0.135677	0.0276625	0.108015
TCGA-A8-A099-01	BRCA	cBioPortal	0.072255	0.0283953	0.0438596
TCGA-A8-A09A-01	BRCA	cBioPortal	0.0832666	0.040934	0.0423326
TCGA-A8-A09B-01	BRCA	cBioPortal	0.100132	0.0548047	0.0453272
TCGA-A8-A09C-01	BRCA	cBioPortal	0.0375563	0.0220183	0.0155381
TCGA-A8-A09D-01	BRCA	cBioPortal	0.094334	0.0791419	0.0151921
TCGA-A8-A09G-01	BRCA	cBioPortal	0.774569	0.317573	0.456996
TCGA-A8-A09I-01	BRCA	cBioPortal	0.351986	0.131628	0.220358
TCGA-A8-A09M-01	BRCA	cBioPortal	0.0551107	0.0306119	0.0244989
TCGA-A8-A09N-01	BRCA	cBioPortal	0.301787	0.109684	0.192103
TCGA-A8-A09Q-01	BRCA	cBioPortal	0.0397849	0.0160328	0.0237521
TCGA-A8-A09R-01	BRCA	cBioPortal	0.0430839	0.0194699	0.023614
TCGA-A8-A09T-01	BRCA	cBioPortal	0.0657104	0.0434923	0.0222181
TCGA-A8-A09V-01	BRCA	cBioPortal	0.0841529	0.0289659	0.055187
TCGA-A8-A09W-01	BRCA	cBioPortal	0.0556454	0.013734	0.0419113
TCGA-A8-A09X-01	BRCA	cBioPortal	0.197344	0.117698	0.0796456
TCGA-A8-A09Z-01	BRCA	cBioPortal	0.00321955	0.00204772	0.00117183
TCGA-A8-A0A1-01	BRCA	cBioPortal	0.0488341	0.0345256	0.0143085
TCGA-A8-A0A2-01	BRCA	cBioPortal	0.0491066	0.029969	0.0191376
TCGA-A8-A0A4-01	BRCA	cBioPortal	0.0559938	0.033259	0.0227348
TCGA-A8-A0A6-01	BRCA	cBioPortal	0.102408	0.0655798	0.0368284
TCGA-A8-A0A7-01	BRCA	cBioPortal	0.691299	0.53162	0.159679
TCGA-A8-A0A9-01	BRCA	cBioPortal	0.14172	0.043353	0.0983674
TCGA-A8-A0AB-01	BRCA	cBioPortal	0.0819513	0.019665	0.0622862
TCGA-A8-A0AD-01	BRCA	cBioPortal	0.0587825	0.0354532	0.0233294
TCGA-AC-A23C-01	BRCA	cBioPortal	0.303529	0.155812	0.147716
TCGA-AC-A23E-01	BRCA	cBioPortal	0.046357	0.0208138	0.0255431
TCGA-AC-A23H-01	BRCA	cBioPortal	0.926822	0.394548	0.532275
TCGA-AC-A2B8-01	BRCA	cBioPortal	0.583798	0.28573	0.298067
TCGA-AC-A2BK-01	BRCA	cBioPortal	0.0459804	0.00990289	0.0360775
TCGA-AC-A2BM-01	BRCA	cBioPortal	0.0635496	0.021934	0.0416155
TCGA-AC-A2FB-01	BRCA	cBioPortal	0.0867668	0.0596497	0.0271171
TCGA-AC-A2FF-01	BRCA	cBioPortal	0.11225	0.0561846	0.0560652
TCGA-AC-A2FG-01	BRCA	cBioPortal	0.120805	0.0775134	0.0432917
TCGA-AC-A2FK-01	BRCA	cBioPortal	0.0704268	0.0387026	0.0317242
TCGA-AC-A2FO-01	BRCA	cBioPortal	0.19731	0.137883	0.0594274
TCGA-AC-A2QH-01	BRCA	cBioPortal	0.0688118	0.0346139	0.0341979
TCGA-AC-A3HN-01	BRCA	cBioPortal	0.0674984	0.0338287	0.0336697
TCGA-AC-A3OD-01	BRCA	cBioPortal	0.0789044	0.0605528	0.0183516
TCGA-AC-A3QP-01	BRCA	cBioPortal	0.0546933	0.0205574	0.0341359
TCGA-AC-A3QQ-01	BRCA	cBioPortal	0.0508159	0.0266771	0.0241387
TCGA-AC-A3W5-01	BRCA	cBioPortal	0.210757	0.0498329	0.160924
TCGA-AC-A3YI-01	BRCA	cBioPortal	0.0519441	0.0294901	0.022454
TCGA-AC-A3YJ-01	BRCA	cBioPortal	0.0752734	0.0488021	0.0264712
TCGA-AC-A4ZE-01	BRCA	cBioPortal	0.0598033	0.0361979	0.0236054
TCGA-AC-A5EH-01	BRCA	cBioPortal	0.0935633	0.0383815	0.0551818
TCGA-AC-A5EI-01	BRCA	cBioPortal	0.131059	0.0886743	0.0423851
TCGA-AC-A5XS-01	BRCA	cBioPortal	0.821888	0.388129	0.433759
TCGA-AC-A5XU-01	BRCA	cBioPortal	0.146159	0.102618	0.0435405
TCGA-AC-A62V-01	BRCA	cBioPortal	0.0745317	0.0213828	0.053149
TCGA-AC-A62X-01	BRCA	cBioPortal	0.0519587	0.0186398	0.0333189
TCGA-AC-A62Y-01	BRCA	cBioPortal	0.238251	0.0853307	0.15292
TCGA-AC-A6IV-01	BRCA	cBioPortal	0.040858	0.0235592	0.0172988
TCGA-AC-A6IW-01	BRCA	cBioPortal	0.327183	0.0554778	0.271705
TCGA-AC-A6IX-01	BRCA	cBioPortal	0.284386	0.207065	0.0773218
TCGA-AC-A6NO-01	BRCA	cBioPortal	0.0532572	0.0276365	0.0256206
TCGA-AC-A7VB-01	BRCA	cBioPortal	0.0376872	0.0193272	0.01836
TCGA-AC-A7VC-01	BRCA	cBioPortal	0.0426102	0.0225748	0.0200353
TCGA-AC-A8OP-01	BRCA	cBioPortal	0.0763483	0.0226468	0.0537015
TCGA-AC-A8OQ-01	BRCA	cBioPortal	0.0963984	0.0670539	0.0293445
TCGA-AC-A8OR-01	BRCA	cBioPortal	0.0208767	0.0104522	0.0104245
TCGA-AC-A8OS-01	BRCA	cBioPortal	0.140064	0.0999604	0.0401036
TCGA-AN-A03X-01	BRCA	cBioPortal	0.0417927	0.0250082	0.0167846
TCGA-AN-A03Y-01	BRCA	cBioPortal	0.0769056	0.0529205	0.0239851
TCGA-AN-A041-01	BRCA	cBioPortal	0.0920259	0.0717167	0.0203092
TCGA-AN-A046-01	BRCA	cBioPortal	0.00157721	0.00133456	0.000242645
TCGA-AN-A049-01	BRCA	cBioPortal	0.048991	0.0299877	0.0190033
TCGA-AN-A04A-01	BRCA	cBioPortal	0.0396329	0.0248254	0.0148075
TCGA-AN-A04C-01	BRCA	cBioPortal	0.0457478	0.0214674	0.0242804
TCGA-AN-A04D-01	BRCA	cBioPortal	0.0529238	0.0146977	0.0382261
TCGA-AN-A0AJ-01	BRCA	cBioPortal	0.163584	0.0317436	0.13184
TCGA-AN-A0AK-01	BRCA	cBioPortal	0.00783097	0.00386662	0.00396435
TCGA-AN-A0AL-01	BRCA	cBioPortal	0.0939595	0.0151534	0.0788062
TCGA-AN-A0AM-01	BRCA	cBioPortal	0.13718	0.0286279	0.108552
TCGA-AN-A0AR-01	BRCA	cBioPortal	0.0815407	0.0128425	0.0686981
TCGA-AN-A0AS-01	BRCA	cBioPortal	0.0817727	0.0335853	0.0481874
TCGA-AN-A0AT-01	BRCA	cBioPortal	0.0756672	0.019457	0.0562102
TCGA-AN-A0FD-01	BRCA	cBioPortal	0.0545457	0.0236094	0.0309363
TCGA-AN-A0FF-01	BRCA	cBioPortal	0.0424936	0.0235498	0.0189437
TCGA-AN-A0FJ-01	BRCA	cBioPortal	0.196517	0.0534963	0.14302
TCGA-AN-A0FK-01	BRCA	cBioPortal	0.0486739	0.0344931	0.0141808
TCGA-AN-A0FL-01	BRCA	cBioPortal	0.135971	0.014904	0.121067
TCGA-AN-A0FN-01	BRCA	cBioPortal	0.0701726	0.044423	0.0257496
TCGA-AN-A0FS-01	BRCA	cBioPortal	0.184483	0.109537	0.074946
TCGA-AN-A0FT-01	BRCA	cBioPortal	0.17895	0.0649672	0.113983
TCGA-AN-A0FV-01	BRCA	cBioPortal	0.311311	0.184028	0.127283
TCGA-AN-A0FW-01	BRCA	cBioPortal	0.0739224	0.023253	0.0506693
TCGA-AN-A0FX-01	BRCA	cBioPortal	0.0423341	0.0172501	0.025084
TCGA-AN-A0FY-01	BRCA	cBioPortal	0.0601226	0.0363155	0.0238071
TCGA-AN-A0FZ-01	BRCA	cBioPortal	0.0876951	0.0612657	0.0264294
TCGA-AN-A0G0-01	BRCA	cBioPortal	0.0541873	0.0253034	0.0288839
TCGA-AN-A0XL-01	BRCA	cBioPortal	0.0394261	0.0233958	0.0160303
TCGA-AN-A0XN-01	BRCA	cBioPortal	0.075414	0.0128944	0.0625196
TCGA-AN-A0XO-01	BRCA	cBioPortal	0.10872	0.0696896	0.0390305
TCGA-AN-A0XP-01	BRCA	cBioPortal	0.0878959	0.0341578	0.0537381
TCGA-AN-A0XR-01	BRCA	cBioPortal	0.095273	0.0486876	0.0465855
TCGA-AN-A0XS-01	BRCA	cBioPortal	0.0858909	0.0559274	0.0299635
TCGA-AN-A0XT-01	BRCA	cBioPortal	0.0623559	0.0287428	0.0336131
TCGA-AN-A0XU-01	BRCA	cBioPortal	0.103614	0.0194714	0.0841423
TCGA-AN-A0XV-01	BRCA	cBioPortal	0.0877975	0.0202562	0.0675412
TCGA-AN-A0XW-01	BRCA	cBioPortal	0.850657	0.322169	0.528488
TCGA-AO-A03L-01	BRCA	cBioPortal	0.101193	0.032805	0.0683875
TCGA-AO-A03M-01	BRCA	cBioPortal	0.920686	0.377025	0.543661
TCGA-AO-A03N-01	BRCA	cBioPortal	0.494207	0.266813	0.227394
TCGA-AO-A03O-01	BRCA	cBioPortal	0.0921635	0.01712	0.0750435
TCGA-AO-A03P-01	BRCA	cBioPortal	0.0463434	0.0289018	0.0174416
TCGA-AO-A03R-01	BRCA	cBioPortal	0.0463121	0.0221201	0.024192
TCGA-AO-A03T-01	BRCA	cBioPortal	0.117168	0.0325349	0.0846326
TCGA-AO-A03U-01	BRCA	cBioPortal	0.0956455	0.0435277	0.0521178
TCGA-AO-A03V-01	BRCA	cBioPortal	0.160336	0.0518097	0.108526
TCGA-AO-A0J2-01	BRCA	cBioPortal	0.0700504	0.0136302	0.0564202
TCGA-AO-A0J3-01	BRCA	cBioPortal	0.125647	0.0772925	0.0483546
TCGA-AO-A0J4-01	BRCA	cBioPortal	0.296168	0.0215758	0.274592
TCGA-AO-A0J5-01	BRCA	cBioPortal	0.0703263	0.0479371	0.0223892
TCGA-AO-A0J6-01	BRCA	cBioPortal	0.110144	0.0330619	0.0770817
TCGA-AO-A0J7-01	BRCA	cBioPortal	0.0777766	0.0548765	0.0229001
TCGA-AO-A0J8-01	BRCA	cBioPortal	0.0706357	0.0315432	0.0390925
TCGA-AO-A0J9-01	BRCA	cBioPortal	0.511198	0.402415	0.108783
TCGA-AO-A0JA-01	BRCA	cBioPortal	0.261155	0.20687	0.0542855
TCGA-AO-A0JB-01	BRCA	cBioPortal	0.0774047	0.052716	0.0246887
TCGA-AO-A0JC-01	BRCA	cBioPortal	0.753306	0.408443	0.344862
TCGA-AO-A0JD-01	BRCA	cBioPortal	0.0394265	0.0145804	0.0248461
TCGA-AO-A0JE-01	BRCA	cBioPortal	0.299214	0.0895673	0.209647
TCGA-AO-A0JF-01	BRCA	cBioPortal	0.0678653	0.0475714	0.0202939
TCGA-AO-A0JG-01	BRCA	cBioPortal	0.0619522	0.0316717	0.0302805
TCGA-AO-A0JI-01	BRCA	cBioPortal	0.0448269	0.0237314	0.0210955
TCGA-AO-A0JJ-01	BRCA	cBioPortal	0.0529208	0.0306167	0.022304
TCGA-AO-A0JM-01	BRCA	cBioPortal	0.090003	0.0282626	0.0617405
TCGA-AO-A124-01	BRCA	cBioPortal	0.0355482	0.0154969	0.0200513
TCGA-AO-A125-01	BRCA	cBioPortal	0.0558454	0.026468	0.0293774
TCGA-AO-A126-01	BRCA	cBioPortal	0.0729591	0.0494583	0.0235008
TCGA-AO-A128-01	BRCA	cBioPortal	0.0160533	0.00353377	0.0125195
TCGA-AO-A129-01	BRCA	cBioPortal	0.16316	0.0406102	0.12255
TCGA-AO-A12A-01	BRCA	cBioPortal	0.0745652	0.0481366	0.0264286
TCGA-AO-A12B-01	BRCA	cBioPortal	0.0458861	0.0249102	0.020976
TCGA-AO-A12D-01	BRCA	cBioPortal	0.312767	0.211877	0.100891
TCGA-AO-A12E-01	BRCA	cBioPortal	0.0575679	0.0290179	0.02855
TCGA-AO-A12F-01	BRCA	cBioPortal	0.031927	0.0162683	0.0156586
TCGA-AO-A12G-01	BRCA	cBioPortal	0.103133	0.0549254	0.0482076
TCGA-AO-A12H-01	BRCA	cBioPortal	0.0452894	0.025659	0.0196304
TCGA-AO-A1KO-01	BRCA	cBioPortal	0.0522478	0.0268872	0.0253606
TCGA-AO-A1KP-01	BRCA	cBioPortal	0.0504715	0.0252386	0.0252328
TCGA-AO-A1KR-01	BRCA	cBioPortal	0.0861986	0.0293487	0.0568499
TCGA-AO-A1KS-01	BRCA	cBioPortal	0.237878	0.208316	0.0295625
TCGA-AO-A1KT-01	BRCA	cBioPortal	0.0467287	0.0275555	0.0191732
TCGA-AQ-A04H-01	BRCA	cBioPortal	0.0495794	0.0201668	0.0294125
TCGA-AQ-A04J-01	BRCA	cBioPortal	0.0597503	0.0406533	0.0190969
TCGA-AQ-A0Y5-01	BRCA	cBioPortal	0.180097	0.0706455	0.109452
TCGA-AQ-A1H2-01	BRCA	cBioPortal	0.0522638	0.0282264	0.0240374
TCGA-AQ-A1H3-01	BRCA	cBioPortal	0.0371569	0.0184345	0.0187224
TCGA-AQ-A54O-01	BRCA	cBioPortal	0.0668162	0.0439052	0.022911
TCGA-AQ-A7U7-01	BRCA	cBioPortal	0.451975	0.21746	0.234514
TCGA-AR-A0TP-01	BRCA	cBioPortal	0.0496347	0.0213437	0.028291
TCGA-AR-A0TQ-01	BRCA	cBioPortal	0.155866	0.123086	0.0327802
TCGA-AR-A0TR-01	BRCA	cBioPortal	0.0506578	0.0249826	0.0256752
TCGA-AR-A0TS-01	BRCA	cBioPortal	0.0905446	0.0261797	0.0643649
TCGA-AR-A0TT-01	BRCA	cBioPortal	0.115953	0.0588348	0.0571184
TCGA-AR-A0TU-01	BRCA	cBioPortal	0.0959222	0.0215377	0.0743845
TCGA-AR-A0TV-01	BRCA	cBioPortal	0.072586	0.0302647	0.0423213
TCGA-AR-A0TW-01	BRCA	cBioPortal	0.0649763	0.0194474	0.0455289
TCGA-AR-A0TX-01	BRCA	cBioPortal	0.806439	0.382677	0.423763
TCGA-AR-A0TY-01	BRCA	cBioPortal	0.0540283	0.0186948	0.0353335
TCGA-AR-A0TZ-01	BRCA	cBioPortal	0.221727	0.0994806	0.122246
TCGA-AR-A0U0-01	BRCA	cBioPortal	0.132549	0.0297016	0.102848
TCGA-AR-A0U1-01	BRCA	cBioPortal	0.0935226	0.0187864	0.0747362
TCGA-AR-A0U2-01	BRCA	cBioPortal	0.0292913	0.0158718	0.0134196
TCGA-AR-A0U3-01	BRCA	cBioPortal	0.0362612	0.0199829	0.0162784
TCGA-AR-A0U4-01	BRCA	cBioPortal	0.234717	0.0321832	0.202534
TCGA-AR-A1AH-01	BRCA	cBioPortal	0.0573803	0.0153785	0.0420019
TCGA-AR-A1AI-01	BRCA	cBioPortal	0.158981	0.028529	0.130452
TCGA-AR-A1AJ-01	BRCA	cBioPortal	0.262178	0.198032	0.0641462
TCGA-AR-A1AK-01	BRCA	cBioPortal	0.319445	0.136138	0.183307
TCGA-AR-A1AL-01	BRCA	cBioPortal	0.102295	0.060045	0.0422498
TCGA-AR-A1AN-01	BRCA	cBioPortal	0.102199	0.0299807	0.0722184
TCGA-AR-A1AO-01	BRCA	cBioPortal	0.179389	0.0539571	0.125432
TCGA-AR-A1AP-01	BRCA	cBioPortal	0.107459	0.0456577	0.0618009
TCGA-AR-A1AQ-01	BRCA	cBioPortal	0.0659233	0.0278426	0.0380807
TCGA-AR-A1AR-01	BRCA	cBioPortal	0.094924	0.0341334	0.0607906
TCGA-AR-A1AS-01	BRCA	cBioPortal	0.169009	0.131823	0.0371864
TCGA-AR-A1AT-01	BRCA	cBioPortal	0.0522467	0.024589	0.0276577
TCGA-AR-A1AU-01	BRCA	cBioPortal	0.071673	0.036409	0.0352641
TCGA-AR-A1AV-01	BRCA	cBioPortal	0.0604245	0.0379955	0.0224289
TCGA-AR-A1AW-01	BRCA	cBioPortal	0.0497965	0.0255996	0.0241969
TCGA-AR-A1AX-01	BRCA	cBioPortal	0.0669591	0.0373414	0.0296177
TCGA-AR-A1AY-01	BRCA	cBioPortal	0.116095	0.0583846	0.0577105
TCGA-AR-A24H-01	BRCA	cBioPortal	0.120805	0.0204533	0.100351
TCGA-AR-A24K-01	BRCA	cBioPortal	0.0357702	0.0188624	0.0169078
TCGA-AR-A24L-01	BRCA	cBioPortal	0.088365	0.0183065	0.0700585
TCGA-AR-A24M-01	BRCA	cBioPortal	0.0505277	0.0258635	0.0246642
TCGA-AR-A24N-01	BRCA	cBioPortal	0.0644723	0.040041	0.0244313
TCGA-AR-A24O-01	BRCA	cBioPortal	0.0524904	0.0227197	0.0297706
TCGA-AR-A24P-01	BRCA	cBioPortal	0.0438888	0.0241363	0.0197525
TCGA-AR-A24Q-01	BRCA	cBioPortal	0.126712	0.053736	0.0729756
TCGA-AR-A24R-01	BRCA	cBioPortal	0.0476079	0.0266275	0.0209805
TCGA-AR-A24S-01	BRCA	cBioPortal	0.10011	0.0470589	0.0530507
TCGA-AR-A24T-01	BRCA	cBioPortal	0.0666592	0.0303202	0.0363391
TCGA-AR-A24U-01	BRCA	cBioPortal	0.250115	0.122733	0.127382
TCGA-AR-A24V-01	BRCA	cBioPortal	0.100237	0.0389631	0.0612743
TCGA-AR-A24W-01	BRCA	cBioPortal	0.0561339	0.0324103	0.0237236
TCGA-AR-A24X-01	BRCA	cBioPortal	0.0367517	0.0200703	0.0166813
TCGA-AR-A24Z-01	BRCA	cBioPortal	0.0654305	0.0351491	0.0302814
TCGA-AR-A250-01	BRCA	cBioPortal	0.308597	0.0556338	0.252963
TCGA-AR-A251-01	BRCA	cBioPortal	0.117492	0.0153323	0.10216
TCGA-AR-A252-01	BRCA	cBioPortal	0.0530442	0.0253784	0.0276658
TCGA-AR-A254-01	BRCA	cBioPortal	0.0679482	0.0408603	0.0270879
TCGA-AR-A255-01	BRCA	cBioPortal	0.209599	0.0713756	0.138224
TCGA-AR-A256-01	BRCA	cBioPortal	0.0977008	0.0442035	0.0534973
TCGA-AR-A2LE-01	BRCA	cBioPortal	0.794836	0.51906	0.275776
TCGA-AR-A2LH-01	BRCA	cBioPortal	0.410095	0.251419	0.158676
TCGA-AR-A2LK-01	BRCA	cBioPortal	0.0573776	0.0418901	0.0154875
TCGA-AR-A2LM-01	BRCA	cBioPortal	0.0526944	0.0298466	0.0228479
TCGA-AR-A2LN-01	BRCA	cBioPortal	0.218458	0.17118	0.0472778
TCGA-AR-A2LO-01	BRCA	cBioPortal	0.0786808	0.0325108	0.04617
TCGA-AR-A2LQ-01	BRCA	cBioPortal	0.0443772	0.022233	0.0221442
TCGA-AR-A5QM-01	BRCA	cBioPortal	0.0361568	0.0194355	0.0167214
TCGA-AR-A5QN-01	BRCA	cBioPortal	0.0567056	0.0404884	0.0162172
TCGA-AR-A5QP-01	BRCA	cBioPortal	0.0587804	0.0398193	0.0189611
TCGA-AR-A5QQ-01	BRCA	cBioPortal	0.0784144	0.0259514	0.0524631
TCGA-B6-A0I1-01	BRCA	cBioPortal	0.0545076	0.0323046	0.022203
TCGA-B6-A0I2-01	BRCA	cBioPortal	0.293719	0.0494664	0.244253
TCGA-B6-A0I5-01	BRCA	cBioPortal	0.042683	0.0252482	0.0174348
TCGA-B6-A0I8-01	BRCA	cBioPortal	0.11374	0.0343198	0.0794198
TCGA-B6-A0I9-01	BRCA	cBioPortal	0.0508842	0.0199232	0.0309611
TCGA-B6-A0IA-01	BRCA	cBioPortal	0.0710517	0.0383518	0.0326999
TCGA-B6-A0IB-01	BRCA	cBioPortal	0.166076	0.0455981	0.120478
TCGA-B6-A0IC-01	BRCA	cBioPortal	0.078712	0.0370952	0.0416168
TCGA-B6-A0IE-01	BRCA	cBioPortal	0.0683824	0.0450797	0.0233027
TCGA-B6-A0IG-01	BRCA	cBioPortal	0.0675412	0.0276873	0.0398538
TCGA-B6-A0IH-01	BRCA	cBioPortal	0.0407805	0.0235916	0.0171889
TCGA-B6-A0IJ-01	BRCA	cBioPortal	0.170312	0.0248491	0.145463
TCGA-B6-A0IK-01	BRCA	cBioPortal	0.575814	0.367166	0.208648
TCGA-B6-A0IM-01	BRCA	cBioPortal	0.0455675	0.0223211	0.0232464
TCGA-B6-A0IN-01	BRCA	cBioPortal	0.0404558	0.0247921	0.0156637
TCGA-B6-A0IO-01	BRCA	cBioPortal	0.257201	0.189253	0.0679479
TCGA-B6-A0IP-01	BRCA	cBioPortal	0.0444495	0.0211528	0.0232967
TCGA-B6-A0IQ-01	BRCA	cBioPortal	0.0887115	0.0244899	0.0642216
TCGA-B6-A0RE-01	BRCA	cBioPortal	0.205177	0.0473929	0.157784
TCGA-B6-A0RG-01	BRCA	cBioPortal	0.133236	0.0275593	0.105676
TCGA-B6-A0RH-01	BRCA	cBioPortal	0.194055	0.109604	0.084451
TCGA-B6-A0RI-01	BRCA	cBioPortal	0.196304	0.0930622	0.103242
TCGA-B6-A0RL-01	BRCA	cBioPortal	0.133545	0.0993915	0.0341538
TCGA-B6-A0RM-01	BRCA	cBioPortal	0.0740837	0.0536356	0.0204481
TCGA-B6-A0RN-01	BRCA	cBioPortal	0.0447547	0.0267102	0.0180446
TCGA-B6-A0RO-01	BRCA	cBioPortal	0.0608534	0.0336292	0.0272242
TCGA-B6-A0RP-01	BRCA	cBioPortal	0.0425264	0.0241353	0.0183911
TCGA-B6-A0RQ-01	BRCA	cBioPortal	0.201045	0.154029	0.0470165
TCGA-B6-A0RS-01	BRCA	cBioPortal	0.0644484	0.0243765	0.0400719
TCGA-B6-A0RT-01	BRCA	cBioPortal	0.192254	0.0200636	0.17219
TCGA-B6-A0RU-01	BRCA	cBioPortal	0.064067	0.0373018	0.0267652
TCGA-B6-A0RV-01	BRCA	cBioPortal	0.471855	0.262931	0.208923
TCGA-B6-A0WS-01	BRCA	cBioPortal	0.0744008	0.0387293	0.0356716
TCGA-B6-A0WT-01	BRCA	cBioPortal	0.0535398	0.0307286	0.0228111
TCGA-B6-A0WV-01	BRCA	cBioPortal	0.0763832	0.0297031	0.0466801
TCGA-B6-A0WW-01	BRCA	cBioPortal	0.135727	0.0773109	0.0584159
TCGA-B6-A0WX-01	BRCA	cBioPortal	0.0481376	0.0171706	0.0309671
TCGA-B6-A0WY-01	BRCA	cBioPortal	0.100504	0.0554134	0.0450903
TCGA-B6-A0WZ-01	BRCA	cBioPortal	0.548915	0.341551	0.207364
TCGA-B6-A0X0-01	BRCA	cBioPortal	0.0642347	0.0343266	0.0299082
TCGA-B6-A0X1-01	BRCA	cBioPortal	0.141932	0.0272754	0.114657
TCGA-B6-A0X4-01	BRCA	cBioPortal	0.0479687	0.0266479	0.0213208
TCGA-B6-A0X5-01	BRCA	cBioPortal	0.069341	0.0412196	0.0281214
TCGA-B6-A0X7-01	BRCA	cBioPortal	0.100263	0.0660811	0.0341818
TCGA-B6-A1KC-01	BRCA	cBioPortal	0.0516843	0.020146	0.0315383
TCGA-B6-A1KF-01	BRCA	cBioPortal	0.129358	0.0588975	0.0704602
TCGA-B6-A1KI-01	BRCA	cBioPortal	0.0514207	0.022055	0.0293657
TCGA-B6-A1KN-01	BRCA	cBioPortal	0.0508338	0.0239353	0.0268985
TCGA-B6-A2IU-01	BRCA	cBioPortal	0.130555	0.105486	0.0250692
TCGA-B6-A401-01	BRCA	cBioPortal	0.0507348	0.0227995	0.0279353
TCGA-B6-A409-01	BRCA	cBioPortal	0.0807668	0.0350378	0.045729
TCGA-B6-A40B-01	BRCA	cBioPortal	0.151919	0.0973118	0.0546074
TCGA-B6-A40C-01	BRCA	cBioPortal	0.0631342	0.0394038	0.0237304
TCGA-BH-A0AU-01	BRCA	cBioPortal	0.0837087	0.031484	0.0522247
TCGA-BH-A0AV-01	BRCA	cBioPortal	0.113389	0.0251841	0.0882046
TCGA-BH-A0AW-01	BRCA	cBioPortal	0.398472	0.200734	0.197738
TCGA-BH-A0AY-01	BRCA	cBioPortal	0.0813554	0.0554881	0.0258672
TCGA-BH-A0AZ-01	BRCA	cBioPortal	0.157745	0.0689174	0.0888277
TCGA-BH-A0B0-01	BRCA	cBioPortal	0.564907	0.433702	0.131205
TCGA-BH-A0B1-01	BRCA	cBioPortal	0.0269058	0.0136526	0.0132532
TCGA-BH-A0B3-01	BRCA	cBioPortal	0.122066	0.060219	0.0618468
TCGA-BH-A0B4-01	BRCA	cBioPortal	0.0858765	0.0450194	0.0408571
TCGA-BH-A0B5-01	BRCA	cBioPortal	0.452459	0.19245	0.260009
TCGA-BH-A0B7-01	BRCA	cBioPortal	0.126849	0.0366405	0.0902083
TCGA-BH-A0B8-01	BRCA	cBioPortal	0.0729411	0.0612136	0.0117275
TCGA-BH-A0B9-01	BRCA	cBioPortal	0.132607	0.0302958	0.102311
TCGA-BH-A0BA-01	BRCA	cBioPortal	0.185024	0.114711	0.0703131
TCGA-BH-A0BC-01	BRCA	cBioPortal	0.140552	0.0941749	0.0463771
TCGA-BH-A0BD-01	BRCA	cBioPortal	0.0840735	0.0444256	0.0396479
TCGA-BH-A0BF-01	BRCA	cBioPortal	0.115301	0.0276265	0.0876747
TCGA-BH-A0BG-01	BRCA	cBioPortal	0.0932928	0.0392159	0.0540769
TCGA-BH-A0BJ-01	BRCA	cBioPortal	0.0502919	0.0292677	0.0210241
TCGA-BH-A0BL-01	BRCA	cBioPortal	0.0443563	0.0167577	0.0275986
TCGA-BH-A0BM-01	BRCA	cBioPortal	0.108322	0.0553426	0.0529793
TCGA-BH-A0BO-01	BRCA	cBioPortal	0.0805135	0.0235203	0.0569932
TCGA-BH-A0BP-01	BRCA	cBioPortal	0.201912	0.0500916	0.151821
TCGA-BH-A0BQ-01	BRCA	cBioPortal	0.0535725	0.0321268	0.0214456
TCGA-BH-A0BR-01	BRCA	cBioPortal	0.221669	0.172582	0.049087
TCGA-BH-A0BS-01	BRCA	cBioPortal	0.0501363	0.0284115	0.0217249
TCGA-BH-A0BT-01	BRCA	cBioPortal	0.0688509	0.0472619	0.021589
TCGA-BH-A0BV-01	BRCA	cBioPortal	0.10465	0.0482092	0.0564407
TCGA-BH-A0BW-01	BRCA	cBioPortal	0.100722	0.030766	0.0699559
TCGA-BH-A0BZ-01	BRCA	cBioPortal	0.090052	0.0180003	0.0720517
TCGA-BH-A0C0-01	BRCA	cBioPortal	0.0615395	0.0238588	0.0376807
TCGA-BH-A0C1-01	BRCA	cBioPortal	0.0745146	0.0579318	0.0165828
TCGA-BH-A0C3-01	BRCA	cBioPortal	0.044921	0.0234739	0.0214471
TCGA-BH-A0C7-01	BRCA	cBioPortal	0.056752	0.0224488	0.0343032
TCGA-BH-A0DD-01	BRCA	cBioPortal	0.0892825	0.0525409	0.0367416
TCGA-BH-A0DE-01	BRCA	cBioPortal	0.0460802	0.0291855	0.0168947
TCGA-BH-A0DG-01	BRCA	cBioPortal	0.149834	0.0604064	0.0894275
TCGA-BH-A0DH-01	BRCA	cBioPortal	0.125147	0.0854358	0.0397111
TCGA-BH-A0DI-01	BRCA	cBioPortal	0.264784	0.0750579	0.189726
TCGA-BH-A0DK-01	BRCA	cBioPortal	0.0816754	0.0332062	0.0484692
TCGA-BH-A0DL-01	BRCA	cBioPortal	0.145677	0.0833029	0.0623736
TCGA-BH-A0DO-01	BRCA	cBioPortal	0.0787371	0.0412333	0.0375038
TCGA-BH-A0DP-01	BRCA	cBioPortal	0.0960232	0.066175	0.0298482
TCGA-BH-A0DQ-01	BRCA	cBioPortal	0.0510599	0.0236021	0.0274578
TCGA-BH-A0DS-01	BRCA	cBioPortal	0.0493986	0.031324	0.0180747
TCGA-BH-A0DT-01	BRCA	cBioPortal	0.0710091	0.0430683	0.0279408
TCGA-BH-A0DV-01	BRCA	cBioPortal	0.0692204	0.041667	0.0275533
TCGA-BH-A0DX-01	BRCA	cBioPortal	0.377427	0.246669	0.130758
TCGA-BH-A0DZ-01	BRCA	cBioPortal	0.789604	0.374179	0.415424
TCGA-BH-A0E0-01	BRCA	cBioPortal	0.0484095	0.0212149	0.0271946
TCGA-BH-A0E1-01	BRCA	cBioPortal	0.190022	0.085039	0.104983
TCGA-BH-A0E2-01	BRCA	cBioPortal	0.056642	0.0416178	0.0150242
TCGA-BH-A0E6-01	BRCA	cBioPortal	0.0536047	0.0229984	0.0306064
TCGA-BH-A0E7-01	BRCA	cBioPortal	0.0439353	0.023959	0.0199764
TCGA-BH-A0E9-01	BRCA	cBioPortal	0.045433	0.0255365	0.0198965
TCGA-BH-A0EA-01	BRCA	cBioPortal	0.0682269	0.0390854	0.0291415
TCGA-BH-A0EB-01	BRCA	cBioPortal	0.0754609	0.0439279	0.031533
TCGA-BH-A0EE-01	BRCA	cBioPortal	0.352835	0.260355	0.0924804
TCGA-BH-A0EI-01	BRCA	cBioPortal	0.0530215	0.0307984	0.0222232
TCGA-BH-A0GY-01	BRCA	cBioPortal	0.0415156	0.0210978	0.0204177
TCGA-BH-A0GZ-01	BRCA	cBioPortal	0.0777635	0.0487165	0.029047
TCGA-BH-A0H0-01	BRCA	cBioPortal	0.0623868	0.0401635	0.0222233
TCGA-BH-A0H3-01	BRCA	cBioPortal	0.057464	0.0334694	0.0239946
TCGA-BH-A0H5-01	BRCA	cBioPortal	0.655636	0.354445	0.301192
TCGA-BH-A0H6-01	BRCA	cBioPortal	0.0553633	0.0308206	0.0245427
TCGA-BH-A0H7-01	BRCA	cBioPortal	0.140699	0.0472796	0.0934193
TCGA-BH-A0H9-01	BRCA	cBioPortal	0.0861988	0.0490571	0.0371417
TCGA-BH-A0HA-01	BRCA	cBioPortal	0.0644803	0.029952	0.0345283
TCGA-BH-A0HB-01	BRCA	cBioPortal	0.116691	0.0815541	0.0351368
TCGA-BH-A0HF-01	BRCA	cBioPortal	0.100246	0.0992615	0.000984174
TCGA-BH-A0HI-01	BRCA	cBioPortal	0.0971483	0.0635398	0.0336086
TCGA-BH-A0HK-01	BRCA	cBioPortal	0.460088	0.349793	0.110295
TCGA-BH-A0HL-01	BRCA	cBioPortal	0.0809449	0.0434595	0.0374855
TCGA-BH-A0HN-01	BRCA	cBioPortal	0.106234	0.0570948	0.0491396
TCGA-BH-A0HO-01	BRCA	cBioPortal	0.0522621	0.0306094	0.0216527
TCGA-BH-A0HP-01	BRCA	cBioPortal	0.800344	0.430626	0.369718
TCGA-BH-A0HQ-01	BRCA	cBioPortal	0.144867	0.119059	0.0258082
TCGA-BH-A0HU-01	BRCA	cBioPortal	0.04986	0.0207292	0.0291308
TCGA-BH-A0HW-01	BRCA	cBioPortal	0.0525594	0.0278788	0.0246807
TCGA-BH-A0HX-01	BRCA	cBioPortal	0.0921808	0.0440895	0.0480912
TCGA-BH-A0HY-01	BRCA	cBioPortal	0.0777013	0.0323373	0.0453641
TCGA-BH-A0RX-01	BRCA	cBioPortal	0.0551573	0.0324418	0.0227155
TCGA-BH-A0W3-01	BRCA	cBioPortal	0.0870809	0.0388877	0.0481932
TCGA-BH-A0W4-01	BRCA	cBioPortal	0.0911804	0.059929	0.0312515
TCGA-BH-A0W5-01	BRCA	cBioPortal	0.0508077	0.0211832	0.0296245
TCGA-BH-A0W7-01	BRCA	cBioPortal	0.730387	0.365945	0.364442
TCGA-BH-A0WA-01	BRCA	cBioPortal	0.0993656	0.0686709	0.0306947
TCGA-BH-A18F-01	BRCA	cBioPortal	0.193893	0.161815	0.032078
TCGA-BH-A18G-01	BRCA	cBioPortal	0.00285099	0.0014346	0.00141639
TCGA-BH-A18H-01	BRCA	cBioPortal	0.117736	0.06639	0.0513457
TCGA-BH-A18I-01	BRCA	cBioPortal	0.101316	0.05709	0.0442258
TCGA-BH-A18J-01	BRCA	cBioPortal	0.510624	0.292893	0.217731
TCGA-BH-A18K-01	BRCA	cBioPortal	0.254092	0.0766052	0.177487
TCGA-BH-A18L-01	BRCA	cBioPortal	0.0503036	0.018946	0.0313576
TCGA-BH-A18M-01	BRCA	cBioPortal	0.0949042	0.0426394	0.0522649
TCGA-BH-A18N-01	BRCA	cBioPortal	0.0456718	0.0160456	0.0296262
TCGA-BH-A18P-01	BRCA	cBioPortal	0.776972	0.46084	0.316132
TCGA-BH-A18Q-01	BRCA	cBioPortal	0.0717466	0.0176487	0.0540979
TCGA-BH-A18R-01	BRCA	cBioPortal	0.102279	0.0416586	0.06062
TCGA-BH-A18S-01	BRCA	cBioPortal	0.0610141	0.0219459	0.0390682
TCGA-BH-A18T-01	BRCA	cBioPortal	0.113068	0.0252406	0.087827
TCGA-BH-A18U-01	BRCA	cBioPortal	0.375085	0.231061	0.144024
TCGA-BH-A18V-01	BRCA	cBioPortal	0.335159	0.040984	0.294175
TCGA-BH-A1EN-01	BRCA	cBioPortal	0.0861918	0.0479757	0.0382162
TCGA-BH-A1EO-01	BRCA	cBioPortal	0.0559289	0.0392028	0.0167261
TCGA-BH-A1ET-01	BRCA	cBioPortal	0.0397003	0.0218498	0.0178506
TCGA-BH-A1EU-01	BRCA	cBioPortal	0.055005	0.0284103	0.0265948
TCGA-BH-A1EV-01	BRCA	cBioPortal	0.401741	0.162631	0.23911
TCGA-BH-A1EW-01	BRCA	cBioPortal	0.0752442	0.0520257	0.0232184
TCGA-BH-A1EX-01	BRCA	cBioPortal	0.0422359	0.0240941	0.0181418
TCGA-BH-A1EY-01	BRCA	cBioPortal	0.159914	0.0406426	0.119272
TCGA-BH-A1F0-01	BRCA	cBioPortal	0.172733	0.02064	0.152093
TCGA-BH-A1F2-01	BRCA	cBioPortal	0.154449	0.0674391	0.0870098
TCGA-BH-A1F5-01	BRCA	cBioPortal	0.0574768	0.039746	0.0177308
TCGA-BH-A1F6-01	BRCA	cBioPortal	0.0806224	0.0305314	0.050091
TCGA-BH-A1F8-01	BRCA	cBioPortal	0.569438	0.336388	0.23305
TCGA-BH-A1FC-01	BRCA	cBioPortal	0.200806	0.0644025	0.136404
TCGA-BH-A1FD-01	BRCA	cBioPortal	0.0522098	0.02265	0.0295597
TCGA-BH-A1FE-01	BRCA	cBioPortal	0.0816286	0.0456502	0.0359784
TCGA-BH-A1FG-01	BRCA	cBioPortal	0.0595147	0.0267463	0.0327684
TCGA-BH-A1FH-01	BRCA	cBioPortal	0.0791038	0.0515177	0.0275861
TCGA-BH-A1FJ-01	BRCA	cBioPortal	0.0507604	0.0346878	0.0160726
TCGA-BH-A1FL-01	BRCA	cBioPortal	0.0574675	0.0349108	0.0225567
TCGA-BH-A1FM-01	BRCA	cBioPortal	0.190479	0.0878514	0.102628
TCGA-BH-A1FN-01	BRCA	cBioPortal	0.35037	0.0896578	0.260712
TCGA-BH-A1FR-01	BRCA	cBioPortal	0.069709	0.0322865	0.0374225
TCGA-BH-A1FU-01	BRCA	cBioPortal	0.110952	0.0270142	0.0839382
TCGA-BH-A201-01	BRCA	cBioPortal	0.0693106	0.0403536	0.028957
TCGA-BH-A202-01	BRCA	cBioPortal	0.0575096	0.0333524	0.0241572
TCGA-BH-A203-01	BRCA	cBioPortal	0.146886	0.062258	0.0846282
TCGA-BH-A204-01	BRCA	cBioPortal	0.0824692	0.0327198	0.0497494
TCGA-BH-A208-01	BRCA	cBioPortal	0.311822	0.116154	0.195668
TCGA-BH-A209-01	BRCA	cBioPortal	0.587522	0.202002	0.38552
TCGA-BH-A28Q-01	BRCA	cBioPortal	0.0632538	0.0335489	0.0297049
TCGA-BH-A2L8-01	BRCA	cBioPortal	0.881716	0.495121	0.386595
TCGA-BH-A42U-01	BRCA	cBioPortal	0.226327	0.179977	0.0463496
TCGA-BH-A42V-01	BRCA	cBioPortal	0.414536	0.239607	0.174929
TCGA-BH-A5IZ-01	BRCA	cBioPortal	0.10307	0.0406643	0.0624057
TCGA-BH-A5J0-01	BRCA	cBioPortal	0.387717	0.29518	0.092537
TCGA-BH-A6R8-01	BRCA	cBioPortal	0.0885557	0.0478581	0.0406976
TCGA-BH-A6R9-01	BRCA	cBioPortal	0.0421168	0.0218822	0.0202345
TCGA-BH-A8FY-01	BRCA	cBioPortal	0.0822534	0.034692	0.0475613
TCGA-BH-A8FZ-01	BRCA	cBioPortal	0.0784599	0.0344718	0.043988
TCGA-BH-A8G0-01	BRCA	cBioPortal	0.048804	0.0282738	0.0205302
TCGA-BH-AB28-01	BRCA	cBioPortal	0.0567056	0.0394286	0.017277
TCGA-C8-A12K-01	BRCA	cBioPortal	0.271672	0.0290794	0.242593
TCGA-C8-A12L-01	BRCA	cBioPortal	0.064729	0.0199106	0.0448184
TCGA-C8-A12M-01	BRCA	cBioPortal	0.0405155	0.0145833	0.0259322
TCGA-C8-A12N-01	BRCA	cBioPortal	0.0905979	0.0297364	0.0608615
TCGA-C8-A12O-01	BRCA	cBioPortal	0.0534244	0.0320211	0.0214033
TCGA-C8-A12P-01	BRCA	cBioPortal	0.447536	0.212952	0.234584
TCGA-C8-A12Q-01	BRCA	cBioPortal	0.453399	0.23313	0.220269
TCGA-C8-A12T-01	BRCA	cBioPortal	0.648311	0.278149	0.370162
TCGA-C8-A12U-01	BRCA	cBioPortal	0.0915955	0.0334599	0.0581356
TCGA-C8-A12V-01	BRCA	cBioPortal	0.0639316	0.0236588	0.0402728
TCGA-C8-A12W-01	BRCA	cBioPortal	0.0488667	0.0182236	0.0306431
TCGA-C8-A12X-01	BRCA	cBioPortal	0.0465133	0.0181186	0.0283947
TCGA-C8-A12Y-01	BRCA	cBioPortal	0.0513708	0.0246731	0.0266977
TCGA-C8-A12Z-01	BRCA	cBioPortal	0.218626	0.0849288	0.133697
TCGA-C8-A130-01	BRCA	cBioPortal	0.0821613	0.0303978	0.0517635
TCGA-C8-A131-01	BRCA	cBioPortal	0.0616823	0.0480658	0.0136164
TCGA-C8-A132-01	BRCA	cBioPortal	0.260013	0.057758	0.202255
TCGA-C8-A133-01	BRCA	cBioPortal	0.0668661	0.0447383	0.0221278
TCGA-C8-A134-01	BRCA	cBioPortal	0.0497855	0.0125523	0.0372332
TCGA-C8-A135-01	BRCA	cBioPortal	0.0782428	0.0235198	0.054723
TCGA-C8-A137-01	BRCA	cBioPortal	0.272244	0.121515	0.150728
TCGA-C8-A138-01	BRCA	cBioPortal	0.0379614	0.0169345	0.0210269
TCGA-C8-A1HE-01	BRCA	cBioPortal	0.285728	0.203063	0.0826648
TCGA-C8-A1HF-01	BRCA	cBioPortal	0.160315	0.0795015	0.0808131
TCGA-C8-A1HG-01	BRCA	cBioPortal	0.0809466	0.037368	0.0435786
TCGA-C8-A1HI-01	BRCA	cBioPortal	0.146833	0.0502639	0.0965689
TCGA-C8-A1HJ-01	BRCA	cBioPortal	0.0705894	0.0131697	0.0574196
TCGA-C8-A1HK-01	BRCA	cBioPortal	0.262151	0.0352995	0.226851
TCGA-C8-A1HL-01	BRCA	cBioPortal	0.0384331	0.0207749	0.0176582
TCGA-C8-A1HM-01	BRCA	cBioPortal	0.698436	0.220472	0.477965
TCGA-C8-A1HN-01	BRCA	cBioPortal	0.0446411	0.0240912	0.0205499
TCGA-C8-A1HO-01	BRCA	cBioPortal	0.149558	0.0831344	0.0664239
TCGA-C8-A26V-01	BRCA	cBioPortal	0.371996	0.085023	0.286974
TCGA-C8-A26W-01	BRCA	cBioPortal	0.253641	0.137805	0.115836
TCGA-C8-A26X-01	BRCA	cBioPortal	0.0532814	0.0232162	0.0300652
TCGA-C8-A26Y-01	BRCA	cBioPortal	0.729582	0.324657	0.404926
TCGA-C8-A26Z-01	BRCA	cBioPortal	0.0390191	0.0205368	0.0184823
TCGA-C8-A273-01	BRCA	cBioPortal	0.059357	0.0250748	0.0342822
TCGA-C8-A274-01	BRCA	cBioPortal	0.588161	0.345121	0.24304
TCGA-C8-A275-01	BRCA	cBioPortal	0.50442	0.170018	0.334402
TCGA-C8-A278-01	BRCA	cBioPortal	0.134865	0.0551505	0.079715
TCGA-C8-A27A-01	BRCA	cBioPortal	0.0910035	0.0581718	0.0328318
TCGA-C8-A27B-01	BRCA	cBioPortal	0.368169	0.0285566	0.339612
TCGA-C8-A3M7-01	BRCA	cBioPortal	0.588471	0.422743	0.165729
TCGA-C8-A3M8-01	BRCA	cBioPortal	0.103309	0.0330542	0.0702545
TCGA-C8-A8HP-01	BRCA	cBioPortal	0.69271	0.338468	0.354242
TCGA-C8-A8HQ-01	BRCA	cBioPortal	0.725971	0.385685	0.340286
TCGA-C8-A8HR-01	BRCA	cBioPortal	0.0577235	0.0227279	0.0349956
TCGA-C8-A9FZ-01	BRCA	cBioPortal	0.0902054	0.0297178	0.0604876
TCGA-D8-A13Y-01	BRCA	cBioPortal	0.167155	0.0698729	0.0972819
TCGA-D8-A13Z-01	BRCA	cBioPortal	0.11624	0.0198435	0.0963965
TCGA-D8-A140-01	BRCA	cBioPortal	0.139899	0.112844	0.0270554
TCGA-D8-A141-01	BRCA	cBioPortal	0.0490434	0.0233757	0.0256677
TCGA-D8-A142-01	BRCA	cBioPortal	0.0880319	0.0106569	0.077375
TCGA-D8-A143-01	BRCA	cBioPortal	0.0420644	0.0188432	0.0232212
TCGA-D8-A145-01	BRCA	cBioPortal	0.0672104	0.0198777	0.0473327
TCGA-D8-A147-01	BRCA	cBioPortal	0.236969	0.0400577	0.196911
TCGA-D8-A1J8-01	BRCA	cBioPortal	0.533446	0.245849	0.287596
TCGA-D8-A1J9-01	BRCA	cBioPortal	0.660712	0.32299	0.337722
TCGA-D8-A1JA-01	BRCA	cBioPortal	0.872018	0.249334	0.622683
TCGA-D8-A1JB-01	BRCA	cBioPortal	0.080878	0.0283685	0.0525094
TCGA-D8-A1JC-01	BRCA	cBioPortal	0.436127	0.230759	0.205368
TCGA-D8-A1JD-01	BRCA	cBioPortal	0.123488	0.0394555	0.0840328
TCGA-D8-A1JE-01	BRCA	cBioPortal	0.052778	0.0276614	0.0251166
TCGA-D8-A1JF-01	BRCA	cBioPortal	0.053178	0.0312388	0.0219392
TCGA-D8-A1JG-01	BRCA	cBioPortal	0.074517	0.0147163	0.0598008
TCGA-D8-A1JH-01	BRCA	cBioPortal	0.0532401	0.0260127	0.0272273
TCGA-D8-A1JI-01	BRCA	cBioPortal	0.0407758	0.0241615	0.0166143
TCGA-D8-A1JJ-01	BRCA	cBioPortal	0.321202	0.222942	0.0982607
TCGA-D8-A1JK-01	BRCA	cBioPortal	0.0694774	0.0349198	0.0345575
TCGA-D8-A1JL-01	BRCA	cBioPortal	0.0830305	0.0148873	0.0681432
TCGA-D8-A1JM-01	BRCA	cBioPortal	0.049446	0.0220075	0.0274385
TCGA-D8-A1JN-01	BRCA	cBioPortal	0.595102	0.385395	0.209707
TCGA-D8-A1JP-01	BRCA	cBioPortal	0.0865251	0.0184677	0.0680574
TCGA-D8-A1JS-01	BRCA	cBioPortal	0.0621385	0.0335208	0.0286177
TCGA-D8-A1JT-01	BRCA	cBioPortal	0.0317464	0.0166157	0.0151306
TCGA-D8-A1JU-01	BRCA	cBioPortal	0.0518881	0.0294588	0.0224293
TCGA-D8-A1X5-01	BRCA	cBioPortal	0.0791763	0.0320032	0.047173
TCGA-D8-A1X6-01	BRCA	cBioPortal	0.0480706	0.0298304	0.0182402
TCGA-D8-A1X7-01	BRCA	cBioPortal	0.0712164	0.033448	0.0377685
TCGA-D8-A1X8-01	BRCA	cBioPortal	0.0649114	0.0279889	0.0369225
TCGA-D8-A1X9-01	BRCA	cBioPortal	0.0692494	0.013458	0.0557914
TCGA-D8-A1XA-01	BRCA	cBioPortal	0.0505187	0.0293626	0.0211561
TCGA-D8-A1XB-01	BRCA	cBioPortal	0.0885492	0.0563514	0.0321978
TCGA-D8-A1XC-01	BRCA	cBioPortal	0.0516808	0.0291757	0.022505
TCGA-D8-A1XF-01	BRCA	cBioPortal	0.063121	0.0333967	0.0297244
TCGA-D8-A1XG-01	BRCA	cBioPortal	0.0459594	0.0252669	0.0206925
TCGA-D8-A1XJ-01	BRCA	cBioPortal	0.213481	0.198861	0.0146207
TCGA-D8-A1XK-01	BRCA	cBioPortal	0.00332824	0.0011769	0.00215135
TCGA-D8-A1XL-01	BRCA	cBioPortal	0.0579956	0.0245481	0.0334475
TCGA-D8-A1XM-01	BRCA	cBioPortal	0.237006	0.188548	0.0484584
TCGA-D8-A1XO-01	BRCA	cBioPortal	0.144595	0.0758577	0.0687372
TCGA-D8-A1XQ-01	BRCA	cBioPortal	0.0217558	0.00424421	0.0175115
TCGA-D8-A1XR-01	BRCA	cBioPortal	0.051373	0.0330123	0.0183608
TCGA-D8-A1XS-01	BRCA	cBioPortal	0.0737265	0.044462	0.0292645
TCGA-D8-A1XT-01	BRCA	cBioPortal	0.0831123	0.0427651	0.0403472
TCGA-D8-A1XU-01	BRCA	cBioPortal	0.147539	0.104539	0.0430004
TCGA-D8-A1XV-01	BRCA	cBioPortal	0.0837501	0.0254478	0.0583023
TCGA-D8-A1XW-01	BRCA	cBioPortal	0.0839172	0.0212888	0.0626284
TCGA-D8-A1XY-01	BRCA	cBioPortal	0.0814266	0.0573064	0.0241202
TCGA-D8-A1XZ-01	BRCA	cBioPortal	0.11216	0.0153268	0.0968335
TCGA-D8-A1Y0-01	BRCA	cBioPortal	0.122952	0.0277845	0.0951676
TCGA-D8-A1Y1-01	BRCA	cBioPortal	0.0555858	0.0466148	0.00897097
TCGA-D8-A1Y2-01	BRCA	cBioPortal	0.171579	0.111256	0.0603232
TCGA-D8-A1Y3-01	BRCA	cBioPortal	0.0349293	0.0180088	0.0169205
TCGA-D8-A27E-01	BRCA	cBioPortal	0.0696599	0.0331335	0.0365264
TCGA-D8-A27F-01	BRCA	cBioPortal	0.11829	0.0187465	0.099544
TCGA-D8-A27G-01	BRCA	cBioPortal	0.908945	0.496581	0.412364
TCGA-D8-A27H-01	BRCA	cBioPortal	0.299636	0.033144	0.266492
TCGA-D8-A27I-01	BRCA	cBioPortal	0.115733	0.0496651	0.0660681
TCGA-D8-A27K-01	BRCA	cBioPortal	0.0552512	0.0236026	0.0316486
TCGA-D8-A27L-01	BRCA	cBioPortal	0.242223	0.1648	0.077423
TCGA-D8-A27M-01	BRCA	cBioPortal	0.118446	0.0184352	0.10001
TCGA-D8-A27N-01	BRCA	cBioPortal	0.0539487	0.0258356	0.0281131
TCGA-D8-A27P-01	BRCA	cBioPortal	0.0421253	0.0239179	0.0182074
TCGA-D8-A27R-01	BRCA	cBioPortal	0.0827815	0.0282841	0.0544975
TCGA-D8-A27T-01	BRCA	cBioPortal	0.0791969	0.058195	0.021002
TCGA-D8-A27V-01	BRCA	cBioPortal	0.604043	0.236122	0.367921
TCGA-D8-A27W-01	BRCA	cBioPortal	0.0629978	0.0262342	0.0367636
TCGA-D8-A3Z6-01	BRCA	cBioPortal	0.0827397	0.0523822	0.0303575
TCGA-D8-A4Z1-01	BRCA	cBioPortal	0.352488	0.268215	0.0842734
TCGA-D8-A73U-01	BRCA	cBioPortal	0.622935	0.45339	0.169545
TCGA-D8-A73W-01	BRCA	cBioPortal	0.0544545	0.0260784	0.0283761
TCGA-D8-A73X-01	BRCA	cBioPortal	0.0599189	0.0431581	0.0167607
TCGA-E2-A105-01	BRCA	cBioPortal	0.0764804	0.0424513	0.0340291
TCGA-E2-A107-01	BRCA	cBioPortal	0.0896622	0.0633685	0.0262937
TCGA-E2-A108-01	BRCA	cBioPortal	0.560476	0.20444	0.356036
TCGA-E2-A109-01	BRCA	cBioPortal	0.0346069	0.019418	0.0151889
TCGA-E2-A10A-01	BRCA	cBioPortal	0.135773	0.0801889	0.055584
TCGA-E2-A10B-01	BRCA	cBioPortal	0.284115	0.157065	0.12705
TCGA-E2-A10C-01	BRCA	cBioPortal	0.838343	0.51422	0.324123
TCGA-E2-A10F-01	BRCA	cBioPortal	0.087492	0.0523195	0.0351725
TCGA-E2-A14N-01	BRCA	cBioPortal	0.131468	0.0354974	0.0959701
TCGA-E2-A14O-01	BRCA	cBioPortal	0.0436428	0.0250283	0.0186145
TCGA-E2-A14P-01	BRCA	cBioPortal	0.208254	0.118585	0.0896698
TCGA-E2-A14Q-01	BRCA	cBioPortal	0.0809948	0.0458788	0.035116
TCGA-E2-A14R-01	BRCA	cBioPortal	0.102575	0.0139883	0.0885862
TCGA-E2-A14T-01	BRCA	cBioPortal	0.0994033	0.0371397	0.0622635
TCGA-E2-A14V-01	BRCA	cBioPortal	0.293658	0.0928519	0.200806
TCGA-E2-A14W-01	BRCA	cBioPortal	0.123129	0.0162157	0.106913
TCGA-E2-A14X-01	BRCA	cBioPortal	0.103724	0.0587578	0.0449664
TCGA-E2-A14Y-01	BRCA	cBioPortal	0.295107	0.113912	0.181195
TCGA-E2-A14Z-01	BRCA	cBioPortal	0.200926	0.128246	0.07268
TCGA-E2-A150-01	BRCA	cBioPortal	0.0520906	0.0201213	0.0319693
TCGA-E2-A152-01	BRCA	cBioPortal	0.563378	0.269677	0.293701
TCGA-E2-A153-01	BRCA	cBioPortal	0.0843657	0.0617926	0.0225731
TCGA-E2-A154-01	BRCA	cBioPortal	0.0428918	0.0204385	0.0224533
TCGA-E2-A155-01	BRCA	cBioPortal	0.114529	0.0821165	0.0324121
TCGA-E2-A156-01	BRCA	cBioPortal	0.0928842	0.0436063	0.0492779
TCGA-E2-A158-01	BRCA	cBioPortal	0.0604789	0.0108156	0.0496634
TCGA-E2-A159-01	BRCA	cBioPortal	0.561209	0.219706	0.341504
TCGA-E2-A15A-01	BRCA	cBioPortal	0.0769844	0.0306788	0.0463056
TCGA-E2-A15C-01	BRCA	cBioPortal	0.0481175	0.0245361	0.0235814
TCGA-E2-A15D-01	BRCA	cBioPortal	0.0455222	0.0193606	0.0261616
TCGA-E2-A15E-01	BRCA	cBioPortal	0.101476	0.024734	0.0767422
TCGA-E2-A15F-01	BRCA	cBioPortal	0.0530162	0.0245838	0.0284324
TCGA-E2-A15G-01	BRCA	cBioPortal	0.0576766	0.0446351	0.0130415
TCGA-E2-A15H-01	BRCA	cBioPortal	0.0501914	0.0220255	0.0281659
TCGA-E2-A15I-01	BRCA	cBioPortal	0.0643768	0.0466631	0.0177137
TCGA-E2-A15J-01	BRCA	cBioPortal	0.0471084	0.0255524	0.021556
TCGA-E2-A15K-01	BRCA	cBioPortal	0.0580219	0.0233996	0.0346224
TCGA-E2-A15L-01	BRCA	cBioPortal	0.0877654	0.0253234	0.062442
TCGA-E2-A15M-01	BRCA	cBioPortal	0.205119	0.0636107	0.141508
TCGA-E2-A15O-01	BRCA	cBioPortal	0.0517138	0.0288528	0.022861
TCGA-E2-A15P-01	BRCA	cBioPortal	0.047788	0.027344	0.0204439
TCGA-E2-A15R-01	BRCA	cBioPortal	0.060966	0.0352289	0.0257371
TCGA-E2-A15S-01	BRCA	cBioPortal	0.0928393	0.0366132	0.056226
TCGA-E2-A15T-01	BRCA	cBioPortal	0.0643157	0.0259005	0.0384152
TCGA-E2-A1AZ-01	BRCA	cBioPortal	0.204782	0.0442012	0.160581
TCGA-E2-A1B0-01	BRCA	cBioPortal	0.0792733	0.0370073	0.042266
TCGA-E2-A1B1-01	BRCA	cBioPortal	0.350937	0.203901	0.147036
TCGA-E2-A1B4-01	BRCA	cBioPortal	0.0980785	0.0696953	0.0283833
TCGA-E2-A1B5-01	BRCA	cBioPortal	0.223957	0.127926	0.0960316
TCGA-E2-A1B6-01	BRCA	cBioPortal	0.063195	0.0180494	0.0451457
TCGA-E2-A1BC-01	BRCA	cBioPortal	0.0695029	0.0186718	0.0508311
TCGA-E2-A1BD-01	BRCA	cBioPortal	0.0502967	0.0221989	0.0280978
TCGA-E2-A1IE-01	BRCA	cBioPortal	0.0381289	0.0200483	0.0180806
TCGA-E2-A1IF-01	BRCA	cBioPortal	0.0409158	0.020756	0.0201598
TCGA-E2-A1IG-01	BRCA	cBioPortal	0.0981147	0.0714525	0.0266622
TCGA-E2-A1IH-01	BRCA	cBioPortal	0.277842	0.0683763	0.209466
TCGA-E2-A1II-01	BRCA	cBioPortal	0.0654418	0.0184789	0.0469629
TCGA-E2-A1IJ-01	BRCA	cBioPortal	0.0499611	0.0235168	0.0264443
TCGA-E2-A1IK-01	BRCA	cBioPortal	0.0603026	0.0265118	0.0337909
TCGA-E2-A1IL-01	BRCA	cBioPortal	0.0382547	0.0205935	0.0176612
TCGA-E2-A1IN-01	BRCA	cBioPortal	0.613638	0.276736	0.336902
TCGA-E2-A1IO-01	BRCA	cBioPortal	0.0592213	0.0340325	0.0251888
TCGA-E2-A1IU-01	BRCA	cBioPortal	0.0920458	0.0601651	0.0318807
TCGA-E2-A1L6-01	BRCA	cBioPortal	0.0657213	0.044676	0.0210453
TCGA-E2-A1L7-01	BRCA	cBioPortal	0.0579265	0.0216146	0.0363118
TCGA-E2-A1L8-01	BRCA	cBioPortal	0.0809215	0.041257	0.0396645
TCGA-E2-A1L9-01	BRCA	cBioPortal	0.0597231	0.0366636	0.0230595
TCGA-E2-A1LA-01	BRCA	cBioPortal	0.0641473	0.0143753	0.049772
TCGA-E2-A1LB-01	BRCA	cBioPortal	0.282309	0.12232	0.159989
TCGA-E2-A1LG-01	BRCA	cBioPortal	0.687318	0.215123	0.472195
TCGA-E2-A1LH-01	BRCA	cBioPortal	0.236837	0.0340057	0.202831
TCGA-E2-A1LI-01	BRCA	cBioPortal	0.184152	0.0443161	0.139836
TCGA-E2-A1LK-01	BRCA	cBioPortal	0.0603253	0.0179057	0.0424196
TCGA-E2-A1LL-01	BRCA	cBioPortal	0.0739737	0.0168646	0.0571091
TCGA-E2-A1LS-01	BRCA	cBioPortal	0.0902399	0.0154783	0.0747615
TCGA-E2-A2P6-01	BRCA	cBioPortal	0.569774	0.446232	0.123543
TCGA-E2-A56Z-01	BRCA	cBioPortal	0.0341403	0.0203378	0.0138025
TCGA-E2-A570-01	BRCA	cBioPortal	0.0533873	0.0244125	0.0289747
TCGA-E2-A573-01	BRCA	cBioPortal	0.0774936	0.0203963	0.0570972
TCGA-E2-A574-01	BRCA	cBioPortal	0.321338	0.146142	0.175196
TCGA-E2-A576-01	BRCA	cBioPortal	0.038428	0.018942	0.0194859
TCGA-E2-A9RU-01	BRCA	cBioPortal	0.147291	0.0737647	0.0735258
TCGA-E9-A1N3-01	BRCA	cBioPortal	0.0710251	0.026255	0.0447701
TCGA-E9-A1N4-01	BRCA	cBioPortal	0.179642	0.0576739	0.121968
TCGA-E9-A1N5-01	BRCA	cBioPortal	0.173112	0.0735127	0.099599
TCGA-E9-A1N8-01	BRCA	cBioPortal	0.118662	0.0335237	0.0851386
TCGA-E9-A1N9-01	BRCA	cBioPortal	0.0611161	0.0381933	0.0229228
TCGA-E9-A1NA-01	BRCA	cBioPortal	0.149682	0.0260257	0.123657
TCGA-E9-A1NC-01	BRCA	cBioPortal	0.0918079	0.0232063	0.0686016
TCGA-E9-A1ND-01	BRCA	cBioPortal	0.0987468	0.0288806	0.0698662
TCGA-E9-A1NE-01	BRCA	cBioPortal	0.0717638	0.0278382	0.0439256
TCGA-E9-A1NF-01	BRCA	cBioPortal	0.188457	0.145527	0.0429299
TCGA-E9-A1NG-01	BRCA	cBioPortal	0.0546712	0.0298965	0.0247747
TCGA-E9-A1NH-01	BRCA	cBioPortal	0.0601507	0.024245	0.0359057
TCGA-E9-A1NI-01	BRCA	cBioPortal	0.0446676	0.0257839	0.0188836
TCGA-E9-A1QZ-01	BRCA	cBioPortal	0.0399519	0.0201641	0.0197878
TCGA-E9-A1R0-01	BRCA	cBioPortal	0.117923	0.0466757	0.0712477
TCGA-E9-A1R2-01	BRCA	cBioPortal	0.135811	0.021214	0.114597
TCGA-E9-A1R3-01	BRCA	cBioPortal	0.0689031	0.0402731	0.02863
TCGA-E9-A1R4-01	BRCA	cBioPortal	0.487078	0.235764	0.251314
TCGA-E9-A1R5-01	BRCA	cBioPortal	0.0695598	0.0295988	0.039961
TCGA-E9-A1R6-01	BRCA	cBioPortal	0.058679	0.0304411	0.0282379
TCGA-E9-A1R7-01	BRCA	cBioPortal	0.108458	0.0545269	0.0539311
TCGA-E9-A1RA-01	BRCA	cBioPortal	0.0851206	0.0616842	0.0234363
TCGA-E9-A1RB-01	BRCA	cBioPortal	0.038469	0.0170925	0.0213765
TCGA-E9-A1RC-01	BRCA	cBioPortal	0.0396948	0.0201004	0.0195944
TCGA-E9-A1RD-01	BRCA	cBioPortal	0.120903	0.0639523	0.0569504
TCGA-E9-A1RE-01	BRCA	cBioPortal	0.044588	0.0248419	0.0197461
TCGA-E9-A1RF-01	BRCA	cBioPortal	0.0946359	0.0157146	0.0789214
TCGA-E9-A1RG-01	BRCA	cBioPortal	0.12263	0.0440303	0.0785992
TCGA-E9-A1RH-01	BRCA	cBioPortal	0.116027	0.0330823	0.082945
TCGA-E9-A1RI-01	BRCA	cBioPortal	0.0815243	0.0567793	0.024745
TCGA-E9-A226-01	BRCA	cBioPortal	0.387262	0.15937	0.227892
TCGA-E9-A227-01	BRCA	cBioPortal	0.116431	0.0570893	0.0593417
TCGA-E9-A228-01	BRCA	cBioPortal	0.13725	0.0777663	0.0594834
TCGA-E9-A229-01	BRCA	cBioPortal	0.122166	0.0426592	0.0795072
TCGA-E9-A22A-01	BRCA	cBioPortal	0.131434	0.0581112	0.0733224
TCGA-E9-A22B-01	BRCA	cBioPortal	0.107859	0.0718618	0.035997
TCGA-E9-A22D-01	BRCA	cBioPortal	0.0802529	0.0343725	0.0458805
TCGA-E9-A22E-01	BRCA	cBioPortal	0.210083	0.0320118	0.178071
TCGA-E9-A22G-01	BRCA	cBioPortal	0.0620913	0.0134943	0.048597
TCGA-E9-A22H-01	BRCA	cBioPortal	0.0574866	0.0353685	0.0221181
TCGA-E9-A243-01	BRCA	cBioPortal	0.15378	0.0288484	0.124932
TCGA-E9-A244-01	BRCA	cBioPortal	0.0416476	0.0155052	0.0261424
TCGA-E9-A245-01	BRCA	cBioPortal	0.0520584	0.0275998	0.0244586
TCGA-E9-A247-01	BRCA	cBioPortal	0.038925	0.0160822	0.0228427
TCGA-E9-A248-01	BRCA	cBioPortal	0.0925015	0.0600594	0.0324421
TCGA-E9-A249-01	BRCA	cBioPortal	0.0470271	0.0256251	0.021402
TCGA-E9-A24A-01	BRCA	cBioPortal	0.0411984	0.0214025	0.0197958
TCGA-E9-A295-01	BRCA	cBioPortal	0.0458922	0.0159416	0.0299506
TCGA-E9-A2JS-01	BRCA	cBioPortal	0.0276449	0.0173404	0.0103045
TCGA-E9-A2JT-01	BRCA	cBioPortal	0.373211	0.118133	0.255078
TCGA-E9-A3HO-01	BRCA	cBioPortal	0.0804424	0.0197915	0.0606509
TCGA-E9-A3QA-01	BRCA	cBioPortal	0.237574	0.0406346	0.19694
TCGA-E9-A3X8-01	BRCA	cBioPortal	0.107267	0.0378813	0.0693853
TCGA-E9-A54Y-01	BRCA	cBioPortal	0.181148	0.136787	0.0443617
TCGA-E9-A5FK-01	BRCA	cBioPortal	0.0598393	0.0305595	0.0292798
TCGA-E9-A5FL-01	BRCA	cBioPortal	0.140233	0.0226212	0.117611
TCGA-E9-A5UO-01	BRCA	cBioPortal	0.0582225	0.0198663	0.0383562
TCGA-E9-A6HE-01	BRCA	cBioPortal	0.0527443	0.0320209	0.0207234
TCGA-EW-A1IW-01	BRCA	cBioPortal	0.397712	0.24337	0.154342
TCGA-EW-A1IX-01	BRCA	cBioPortal	0.340211	0.14035	0.199861
TCGA-EW-A1IY-01	BRCA	cBioPortal	0.20377	0.152912	0.0508582
TCGA-EW-A1IZ-01	BRCA	cBioPortal	0.00864745	0.00596283	0.00268462
TCGA-EW-A1J1-01	BRCA	cBioPortal	0.0489525	0.0223243	0.0266282
TCGA-EW-A1J2-01	BRCA	cBioPortal	0.069894	0.0375773	0.0323167
TCGA-EW-A1J3-01	BRCA	cBioPortal	0.0633999	0.0369387	0.0264612
TCGA-EW-A1J5-01	BRCA	cBioPortal	0.866147	0.503406	0.362741
TCGA-EW-A1J6-01	BRCA	cBioPortal	0.0488216	0.0233461	0.0254756
TCGA-EW-A1OV-01	BRCA	cBioPortal	0.560528	0.4096	0.150928
TCGA-EW-A1OX-01	BRCA	cBioPortal	0.108235	0.0485866	0.0596481
TCGA-EW-A1OY-01	BRCA	cBioPortal	0.0872115	0.04372	0.0434915
TCGA-EW-A1OZ-01	BRCA	cBioPortal	0.0916847	0.0373013	0.0543834
TCGA-EW-A1P0-01	BRCA	cBioPortal	0.0541473	0.0211507	0.0329966
TCGA-EW-A1P1-01	BRCA	cBioPortal	0.0602064	0.03052	0.0296864
TCGA-EW-A1P3-01	BRCA	cBioPortal	0.0693016	0.0430294	0.0262722
TCGA-EW-A1P4-01	BRCA	cBioPortal	0.0859516	0.0153629	0.0705887
TCGA-EW-A1P5-01	BRCA	cBioPortal	0.0553824	0.0230896	0.0322928
TCGA-EW-A1P6-01	BRCA	cBioPortal	0.0450917	0.0261036	0.0189881
TCGA-EW-A1P7-01	BRCA	cBioPortal	0.0444202	0.0197022	0.024718
TCGA-EW-A1P8-01	BRCA	cBioPortal	0.0517078	0.0238477	0.0278601
TCGA-EW-A1PA-01	BRCA	cBioPortal	0.0795876	0.0413821	0.0382055
TCGA-EW-A1PB-01	BRCA	cBioPortal	0.413565	0.0956152	0.317949
TCGA-EW-A1PD-01	BRCA	cBioPortal	0.132924	0.0321964	0.100728
TCGA-EW-A1PE-01	BRCA	cBioPortal	0.0858973	0.0584829	0.0274144
TCGA-EW-A1PG-01	BRCA	cBioPortal	0.0608853	0.0353263	0.025559
TCGA-EW-A1PH-01	BRCA	cBioPortal	0.0856353	0.0259121	0.0597233
TCGA-EW-A2FR-01	BRCA	cBioPortal	0.14485	0.062873	0.0819775
TCGA-EW-A2FS-01	BRCA	cBioPortal	0.0497715	0.0211407	0.0286309
TCGA-EW-A2FV-01	BRCA	cBioPortal	0.0477995	0.0285247	0.0192749
TCGA-EW-A2FW-01	BRCA	cBioPortal	0.0670995	0.0431677	0.0239318
TCGA-EW-A423-01	BRCA	cBioPortal	0.142736	0.0657577	0.0769782
TCGA-EW-A6S9-01	BRCA	cBioPortal	0.0571111	0.0298113	0.0272998
TCGA-EW-A6SA-01	BRCA	cBioPortal	0.107491	0.0339202	0.0735713
TCGA-EW-A6SB-01	BRCA	cBioPortal	0.0686763	0.0189813	0.049695
TCGA-EW-A6SC-01	BRCA	cBioPortal	0.0786708	0.0598867	0.0187841
TCGA-EW-A6SD-01	BRCA	cBioPortal	0.281279	0.124573	0.156706
TCGA-GI-A2C8-01	BRCA	cBioPortal	0.102743	0.0181574	0.0845859
TCGA-GM-A2D9-01	BRCA	cBioPortal	0.828622	0.51725	0.311372
TCGA-GM-A2DA-01	BRCA	cBioPortal	0.120498	0.0431628	0.0773347
TCGA-GM-A2DB-01	BRCA	cBioPortal	0.0764152	0.0202219	0.0561932
TCGA-GM-A2DC-01	BRCA	cBioPortal	0.0405961	0.0222491	0.0183471
TCGA-GM-A2DD-01	BRCA	cBioPortal	0.0577024	0.0210725	0.0366299
TCGA-GM-A2DF-01	BRCA	cBioPortal	0.108135	0.030473	0.0776622
TCGA-GM-A2DH-01	BRCA	cBioPortal	0.372804	0.0548115	0.317993
TCGA-GM-A2DI-01	BRCA	cBioPortal	0.542808	0.319322	0.223485
TCGA-GM-A2DK-01	BRCA	cBioPortal	0.0581844	0.033163	0.0250214
TCGA-GM-A2DL-01	BRCA	cBioPortal	0.128016	0.0741317	0.0538845
TCGA-GM-A2DM-01	BRCA	cBioPortal	0.0776395	0.0502687	0.0273708
TCGA-GM-A2DN-01	BRCA	cBioPortal	0.0559002	0.0349305	0.0209696
TCGA-GM-A2DO-01	BRCA	cBioPortal	0.684756	0.408254	0.276502
TCGA-GM-A3NW-01	BRCA	cBioPortal	0.424561	0.14203	0.282531
TCGA-GM-A3XL-01	BRCA	cBioPortal	0.228014	0.0225539	0.20546
TCGA-GM-A4E0-01	BRCA	cBioPortal	0.0386485	0.0209184	0.0177301
TCGA-GM-A5PV-01	BRCA	cBioPortal	0.103583	0.0624984	0.0410845
TCGA-GM-A5PX-01	BRCA	cBioPortal	0.089851	0.0520773	0.0377737
TCGA-HN-A2NL-01	BRCA	cBioPortal	0.075658	0.0143368	0.0613212
TCGA-HN-A2OB-01	BRCA	cBioPortal	0.095472	0.0420538	0.0534182
TCGA-JL-A3YX-01	BRCA	cBioPortal	0.187989	0.109006	0.0789831
TCGA-LD-A66U-01	BRCA	cBioPortal	0.0386579	0.0221328	0.0165251
TCGA-LD-A74U-01	BRCA	cBioPortal	0.735181	0.483002	0.252179
TCGA-LD-A7W5-01	BRCA	cBioPortal	0.125999	0.0515167	0.0744823
TCGA-LD-A7W6-01	BRCA	cBioPortal	0.0658065	0.0293733	0.0364332
TCGA-LD-A9QF-01	BRCA	cBioPortal	0.0567418	0.0248555	0.0318862
TCGA-LL-A440-01	BRCA	cBioPortal	0.0667053	0.0380053	0.0287
TCGA-LL-A50Y-01	BRCA	cBioPortal	0.0508207	0.0344322	0.0163885
TCGA-LL-A5YL-01	BRCA	cBioPortal	0.291955	0.212008	0.079947
TCGA-LL-A5YM-01	BRCA	cBioPortal	0.077185	0.0394886	0.0376964
TCGA-LL-A5YN-01	BRCA	cBioPortal	0.0362617	0.0213689	0.0148928
TCGA-LL-A5YO-01	BRCA	cBioPortal	0.175531	0.0245727	0.150958
TCGA-LL-A5YP-01	BRCA	cBioPortal	0.0967297	0.0309287	0.065801
TCGA-LL-A6FP-01	BRCA	cBioPortal	0.130808	0.0916357	0.0391719
TCGA-LL-A6FQ-01	BRCA	cBioPortal	0.041858	0.0283001	0.0135579
TCGA-LL-A6FR-01	BRCA	cBioPortal	0.0486073	0.0226589	0.0259485
TCGA-LL-A73Y-01	BRCA	cBioPortal	0.525995	0.108676	0.417319
TCGA-LL-A73Z-01	BRCA	cBioPortal	0.0414041	0.0203597	0.0210443
TCGA-LL-A740-01	BRCA	cBioPortal	0.049959	0.0306706	0.0192884
TCGA-LL-A7SZ-01	BRCA	cBioPortal	0.0433402	0.0251861	0.0181542
TCGA-LL-A7T0-01	BRCA	cBioPortal	0.102179	0.0678905	0.0342887
TCGA-LL-A8F5-01	BRCA	cBioPortal	0.0719765	0.0127134	0.0592632
TCGA-LL-A9Q3-01	BRCA	cBioPortal	0.0678776	0.0536974	0.0141802
TCGA-OK-A5Q2-01	BRCA	cBioPortal	0.073448	0.0401084	0.0333395
TCGA-OL-A5D6-01	BRCA	cBioPortal	0.082049	0.0510126	0.0310364
TCGA-OL-A5D7-01	BRCA	cBioPortal	0.120629	0.0380165	0.0826126
TCGA-OL-A5D8-01	BRCA	cBioPortal	0.0595986	0.0308764	0.0287222
TCGA-OL-A5DA-01	BRCA	cBioPortal	0.401978	0.174958	0.22702
TCGA-OL-A5RU-01	BRCA	cBioPortal	0.0448045	0.0225904	0.022214
TCGA-OL-A5RV-01	BRCA	cBioPortal	0.0463518	0.023132	0.0232197
TCGA-OL-A5RW-01	BRCA	cBioPortal	0.384909	0.0856688	0.29924
TCGA-OL-A5RX-01	BRCA	cBioPortal	0.0521012	0.0257564	0.0263447
TCGA-OL-A5RY-01	BRCA	cBioPortal	0.0728821	0.0333838	0.0394983
TCGA-OL-A5RZ-01	BRCA	cBioPortal	0.0882458	0.0381214	0.0501244
TCGA-OL-A5S0-01	BRCA	cBioPortal	0.0803621	0.0426977	0.0376645
TCGA-OL-A66H-01	BRCA	cBioPortal	0.0463258	0.0240186	0.0223071
TCGA-OL-A66I-01	BRCA	cBioPortal	0.0647346	0.0317319	0.0330027
TCGA-OL-A66J-01	BRCA	cBioPortal	0.0980823	0.0561709	0.0419114
TCGA-OL-A66K-01	BRCA	cBioPortal	0.0638047	0.0341509	0.0296538
TCGA-OL-A66L-01	BRCA	cBioPortal	0.440071	0.319681	0.12039
TCGA-OL-A66N-01	BRCA	cBioPortal	0.0432963	0.0240446	0.0192517
TCGA-OL-A66O-01	BRCA	cBioPortal	0.0494724	0.0241111	0.0253614
TCGA-OL-A66P-01	BRCA	cBioPortal	0.0287748	0.0142302	0.0145446
TCGA-OL-A6VO-01	BRCA	cBioPortal	0.0490913	0.018998	0.0300933
TCGA-OL-A6VQ-01	BRCA	cBioPortal	0.242337	0.145061	0.097276
TCGA-OL-A6VR-01	BRCA	cBioPortal	0.0410259	0.0202297	0.0207962
TCGA-OL-A97C-01	BRCA	cBioPortal	0.0366698	0.0163539	0.0203159
TCGA-PE-A5DC-01	BRCA	cBioPortal	0.0874627	0.0463618	0.0411008
TCGA-PE-A5DD-01	BRCA	cBioPortal	0.308406	0.21367	0.0947355
TCGA-PE-A5DE-01	BRCA	cBioPortal	0.830494	0.532882	0.297612
TCGA-PL-A8LV-01	BRCA	cBioPortal	0.232035	0.0322975	0.199738
TCGA-PL-A8LX-01	BRCA	cBioPortal	0.0349452	0.01908	0.0158652
TCGA-PL-A8LY-01	BRCA	cBioPortal	0.0551149	0.0273951	0.0277198
TCGA-PL-A8LZ-01	BRCA	cBioPortal	0.0748553	0.0636183	0.011237
TCGA-S3-A6ZF-01	BRCA	cBioPortal	0.0835672	0.0249217	0.0586455
TCGA-S3-A6ZG-01	BRCA	cBioPortal	0.0554425	0.0342585	0.021184
TCGA-S3-A6ZH-01	BRCA	cBioPortal	0.0598898	0.0358817	0.0240081
TCGA-S3-AA0Z-01	BRCA	cBioPortal	0.121737	0.0588297	0.0629078
TCGA-S3-AA10-01	BRCA	cBioPortal	0.064086	0.016309	0.047777
TCGA-S3-AA11-01	BRCA	cBioPortal	0.0331056	0.0198044	0.0133012
TCGA-S3-AA12-01	BRCA	cBioPortal	0.0675269	0.0335461	0.0339807
TCGA-S3-AA14-01	BRCA	cBioPortal	0.0809555	0.0455456	0.0354099
TCGA-S3-AA15-01	BRCA	cBioPortal	0.271443	0.089833	0.18161
TCGA-S3-AA17-01	BRCA	cBioPortal	0.102462	0.0244678	0.0779943
TCGA-UL-AAZ6-01	BRCA	cBioPortal	0.100656	0.0250065	0.0756499
TCGA-UU-A93S-01	BRCA	cBioPortal	0.0675742	0.0182016	0.0493725
TCGA-V7-A7HQ-01	BRCA	cBioPortal	0.0933358	0.0294832	0.0638526
TCGA-W8-A86G-01	BRCA	cBioPortal	0.048791	0.0232171	0.0255738
TCGA-WT-AB41-01	BRCA	cBioPortal	0.193674	0.164979	0.0286949
TCGA-WT-AB44-01	BRCA	cBioPortal	0.0286477	0.0157849	0.0128628
TCGA-XX-A899-01	BRCA	cBioPortal	0.263717	0.202015	0.0617022
TCGA-XX-A89A-01	BRCA	cBioPortal	0.642671	0.170469	0.472201
TCGA-Z7-A8R5-01	BRCA	cBioPortal	0.0410454	0.0220361	0.0190093
TCGA-Z7-A8R6-01	BRCA	cBioPortal	0.377045	0.247637	0.129407
TCGA-2W-A8YY-01	CESC	cBioPortal	0.000313617	0.000244352	6.92645e-05
TCGA-4J-AA1J-01	CESC	cBioPortal	0.572025	0.289092	0.282933
TCGA-BI-A0VR-01	CESC	cBioPortal	0.433878	0.207992	0.225885
TCGA-BI-A0VS-01	CESC	cBioPortal	0.360184	0.178822	0.181362
TCGA-BI-A20A-01	CESC	cBioPortal	0.209928	0.164767	0.0451614
TCGA-C5-A0TN-01	CESC	cBioPortal	0.165573	0.067262	0.0983115
TCGA-C5-A1BE-01	CESC	cBioPortal	0.309319	0.158997	0.150322
TCGA-C5-A1BF-01	CESC	cBioPortal	0.449415	0.0836488	0.365766
TCGA-C5-A1BI-01	CESC	cBioPortal	0.636902	0.426602	0.2103
TCGA-C5-A1BJ-01	CESC	cBioPortal	0.626483	0.202549	0.423934
TCGA-C5-A1BK-01	CESC	cBioPortal	0.605836	0.328824	0.277012
TCGA-C5-A1BL-01	CESC	cBioPortal	0.617175	0.314646	0.302529
TCGA-C5-A1BM-01	CESC	cBioPortal	0.588225	0.245474	0.342751
TCGA-C5-A1BN-01	CESC	cBioPortal	0.276662	0.0443058	0.232356
TCGA-C5-A1M5-01	CESC	cBioPortal	0.190877	0.101306	0.0895713
TCGA-C5-A1M6-01	CESC	cBioPortal	0.615221	0.277297	0.337924
TCGA-C5-A1M7-01	CESC	cBioPortal	0.496984	0.249474	0.247509
TCGA-C5-A1M8-01	CESC	cBioPortal	0.21505	0.112119	0.102931
TCGA-C5-A1M9-01	CESC	cBioPortal	0.182902	0.121263	0.0616394
TCGA-C5-A1ME-01	CESC	cBioPortal	0.132753	0.0817004	0.0510525
TCGA-C5-A1MF-01	CESC	cBioPortal	0.373432	0.147212	0.226221
TCGA-C5-A1MH-01	CESC	cBioPortal	0.767032	0.372168	0.394864
TCGA-C5-A1MI-01	CESC	cBioPortal	0.296154	0.125518	0.170636
TCGA-C5-A1MJ-01	CESC	cBioPortal	0.30301	0.179471	0.123539
TCGA-C5-A1MK-01	CESC	cBioPortal	0.746531	0.410642	0.335889
TCGA-C5-A1ML-01	CESC	cBioPortal	0.329556	0.176466	0.153091
TCGA-C5-A1MN-01	CESC	cBioPortal	0.46039	0.245716	0.214674
TCGA-C5-A1MP-01	CESC	cBioPortal	0.365877	0.20436	0.161517
TCGA-C5-A1MQ-01	CESC	cBioPortal	0.257147	0.116936	0.14021
TCGA-C5-A2LS-01	CESC	cBioPortal	0.230115	0.185786	0.0443289
TCGA-C5-A2LT-01	CESC	cBioPortal	0.0691479	0.0335026	0.0356453
TCGA-C5-A2LV-01	CESC	cBioPortal	0.210953	0.099679	0.111274
TCGA-C5-A2LX-01	CESC	cBioPortal	0.342609	0.155898	0.186711
TCGA-C5-A2LY-01	CESC	cBioPortal	0.463427	0.192444	0.270983
TCGA-C5-A2M1-01	CESC	cBioPortal	0.265472	0.140533	0.124939
TCGA-C5-A2M2-01	CESC	cBioPortal	0.038744	0.0191899	0.019554
TCGA-C5-A3HF-01	CESC	cBioPortal	0.256052	0.130752	0.1253
TCGA-C5-A7CG-01	CESC	cBioPortal	0.0368622	0.0198544	0.0170078
TCGA-C5-A7CH-01	CESC	cBioPortal	0.231512	0.115417	0.116095
TCGA-C5-A7CJ-01	CESC	cBioPortal	0.20309	0.182265	0.0208249
TCGA-C5-A7CK-01	CESC	cBioPortal	0.287476	0.132333	0.155143
TCGA-C5-A7CL-01	CESC	cBioPortal	0.467143	0.16229	0.304853
TCGA-C5-A7CM-01	CESC	cBioPortal	0.0858295	0.0370571	0.0487725
TCGA-C5-A7CO-01	CESC	cBioPortal	0.246704	0.146581	0.100123
TCGA-C5-A7UC-01	CESC	cBioPortal	0.416767	0.118339	0.298428
TCGA-C5-A7UE-01	CESC	cBioPortal	0.124813	0.0386683	0.0861443
TCGA-C5-A7UH-01	CESC	cBioPortal	0.669446	0.470146	0.1993
TCGA-C5-A7UI-01	CESC	cBioPortal	0.475875	0.23104	0.244835
TCGA-C5-A7X3-01	CESC	cBioPortal	0.284543	0.10661	0.177933
TCGA-C5-A7X5-01	CESC	cBioPortal	0.523255	0.398968	0.124287
TCGA-C5-A7X8-01	CESC	cBioPortal	0.248283	0.163811	0.0844717
TCGA-C5-A7XC-01	CESC	cBioPortal	0.409491	0.223643	0.185848
TCGA-C5-A8XH-01	CESC	cBioPortal	0.458276	0.153741	0.304535
TCGA-C5-A8XI-01	CESC	cBioPortal	0.0899536	0.0266447	0.0633088
TCGA-C5-A8XJ-01	CESC	cBioPortal	0.746627	0.477395	0.269232
TCGA-C5-A8XK-01	CESC	cBioPortal	0.686982	0.304921	0.382061
TCGA-C5-A8YQ-01	CESC	cBioPortal	0.403765	0.13278	0.270985
TCGA-C5-A8YR-01	CESC	cBioPortal	0.577022	0.213288	0.363734
TCGA-C5-A8YT-01	CESC	cBioPortal	0.0563915	0.0291248	0.0272667
TCGA-C5-A8ZZ-01	CESC	cBioPortal	0.0523561	0.0237862	0.0285699
TCGA-C5-A907-01	CESC	cBioPortal	0.335181	0.225285	0.109896
TCGA-DG-A2KH-01	CESC	cBioPortal	0.276657	0.224965	0.0516918
TCGA-DG-A2KJ-01	CESC	cBioPortal	0.368595	0.243764	0.124831
TCGA-DG-A2KK-01	CESC	cBioPortal	0.706525	0.338283	0.368241
TCGA-DG-A2KL-01	CESC	cBioPortal	0.539166	0.282286	0.25688
TCGA-DG-A2KM-01	CESC	cBioPortal	0.71284	0.228993	0.483846
TCGA-DR-A0ZL-01	CESC	cBioPortal	0.197065	0.0502002	0.146865
TCGA-DR-A0ZM-01	CESC	cBioPortal	0.898154	0.35606	0.542094
TCGA-DS-A0VK-01	CESC	cBioPortal	0.527861	0.369663	0.158198
TCGA-DS-A0VL-01	CESC	cBioPortal	0.441945	0.170655	0.27129
TCGA-DS-A0VM-01	CESC	cBioPortal	0.708966	0.433903	0.275063
TCGA-DS-A0VN-01	CESC	cBioPortal	0.492942	0.2874	0.205543
TCGA-DS-A1OA-01	CESC	cBioPortal	0.158445	0.0974928	0.0609522
TCGA-DS-A3LQ-01	CESC	cBioPortal	0.0594029	0.0272203	0.0321826
TCGA-DS-A5RQ-01	CESC	cBioPortal	0.408909	0.343617	0.0652919
TCGA-DS-A7WF-01	CESC	cBioPortal	0.0588748	0.0429755	0.0158993
TCGA-DS-A7WH-01	CESC	cBioPortal	0.387841	0.260411	0.12743
TCGA-DS-A7WI-01	CESC	cBioPortal	0.0360403	0.0158084	0.0202319
TCGA-EA-A1QS-01	CESC	cBioPortal	0.319864	0.119299	0.200565
TCGA-EA-A1QT-01	CESC	cBioPortal	0.104021	0.0490067	0.0550141
TCGA-EA-A3HQ-01	CESC	cBioPortal	0.159652	0.116034	0.0436176
TCGA-EA-A3HR-01	CESC	cBioPortal	0.342159	0.169635	0.172524
TCGA-EA-A3HS-01	CESC	cBioPortal	0.0160861	0.00559082	0.0104952
TCGA-EA-A3HT-01	CESC	cBioPortal	0.38185	0.354341	0.0275094
TCGA-EA-A3HU-01	CESC	cBioPortal	0.285207	0.152551	0.132656
TCGA-EA-A3QD-01	CESC	cBioPortal	0.488544	0.352833	0.135711
TCGA-EA-A3QE-01	CESC	cBioPortal	0.275551	0.16136	0.114191
TCGA-EA-A3Y4-01	CESC	cBioPortal	0.626015	0.299704	0.32631
TCGA-EA-A410-01	CESC	cBioPortal	0.00169739	0.00102795	0.000669443
TCGA-EA-A411-01	CESC	cBioPortal	0.0974603	0.0298253	0.067635
TCGA-EA-A439-01	CESC	cBioPortal	0.342361	0.193974	0.148387
TCGA-EA-A43B-01	CESC	cBioPortal	0.714862	0.22645	0.488412
TCGA-EA-A5FO-01	CESC	cBioPortal	0.165151	0.147446	0.0177052
TCGA-EA-A5O9-01	CESC	cBioPortal	0.0499688	0.0243508	0.025618
TCGA-EA-A5ZD-01	CESC	cBioPortal	0.0603849	0.0410625	0.0193224
TCGA-EA-A5ZE-01	CESC	cBioPortal	0.166356	0.0903596	0.0759964
TCGA-EA-A5ZF-01	CESC	cBioPortal	0.218758	0.147684	0.071074
TCGA-EA-A6QX-01	CESC	cBioPortal	0.479285	0.318809	0.160476
TCGA-EA-A78R-01	CESC	cBioPortal	0.334773	0.196178	0.138595
TCGA-EA-A97N-01	CESC	cBioPortal	0.50075	0.349999	0.150751
TCGA-EK-A2GZ-01	CESC	cBioPortal	0.158846	0.107105	0.0517415
TCGA-EK-A2H0-01	CESC	cBioPortal	0.667485	0.250415	0.417069
TCGA-EK-A2H1-01	CESC	cBioPortal	0.338741	0.171151	0.16759
TCGA-EK-A2IP-01	CESC	cBioPortal	0.661709	0.397796	0.263913
TCGA-EK-A2PG-01	CESC	cBioPortal	0.726261	0.374482	0.351779
TCGA-EK-A2PI-01	CESC	cBioPortal	0.254147	0.119191	0.134956
TCGA-EK-A2PK-01	CESC	cBioPortal	0.080261	0.0216717	0.0585893
TCGA-EK-A2PL-01	CESC	cBioPortal	0.703215	0.248546	0.454668
TCGA-EK-A2PM-01	CESC	cBioPortal	0.41505	0.179222	0.235828
TCGA-EK-A2R7-01	CESC	cBioPortal	0.503059	0.144223	0.358836
TCGA-EK-A2R8-01	CESC	cBioPortal	0.800374	0.355016	0.445358
TCGA-EK-A2R9-01	CESC	cBioPortal	0.0931096	0.0600857	0.033024
TCGA-EK-A2RA-01	CESC	cBioPortal	0.490842	0.218156	0.272686
TCGA-EK-A2RB-01	CESC	cBioPortal	0.329337	0.160535	0.168802
TCGA-EK-A2RC-01	CESC	cBioPortal	0.673767	0.204327	0.46944
TCGA-EK-A2RD-01	CESC	cBioPortal	0.732693	0.497553	0.23514
TCGA-EK-A2RE-01	CESC	cBioPortal	0.0443998	0.0252712	0.0191286
TCGA-EK-A2RJ-01	CESC	cBioPortal	0.711824	0.307866	0.403959
TCGA-EK-A2RK-01	CESC	cBioPortal	0.711741	0.386724	0.325018
TCGA-EK-A2RL-01	CESC	cBioPortal	0.0313886	0.0175621	0.0138265
TCGA-EK-A2RM-01	CESC	cBioPortal	0.357412	0.190115	0.167296
TCGA-EK-A2RN-01	CESC	cBioPortal	0.501162	0.328519	0.172643
TCGA-EK-A2RO-01	CESC	cBioPortal	0.298603	0.160512	0.138091
TCGA-EK-A3GJ-01	CESC	cBioPortal	0.739919	0.338519	0.4014
TCGA-EK-A3GK-01	CESC	cBioPortal	0.881588	0.417635	0.463953
TCGA-EK-A3GM-01	CESC	cBioPortal	0.532804	0.370614	0.16219
TCGA-EK-A3GN-01	CESC	cBioPortal	0.176514	0.143358	0.0331566
TCGA-EX-A1H5-01	CESC	cBioPortal	0.0724712	0.0537389	0.0187323
TCGA-EX-A1H6-01	CESC	cBioPortal	0.516146	0.31513	0.201016
TCGA-EX-A3L1-01	CESC	cBioPortal	0.21219	0.111764	0.100426
TCGA-EX-A69L-01	CESC	cBioPortal	0.435732	0.228938	0.206794
TCGA-EX-A69M-01	CESC	cBioPortal	0.0837907	0.0589049	0.0248857
TCGA-EX-A8YF-01	CESC	cBioPortal	0.284616	0.254265	0.0303514
TCGA-FU-A23K-01	CESC	cBioPortal	0.516809	0.191838	0.324971
TCGA-FU-A23L-01	CESC	cBioPortal	0.500706	0.130756	0.36995
TCGA-FU-A2QG-01	CESC	cBioPortal	0.550135	0.333305	0.21683
TCGA-FU-A3EO-01	CESC	cBioPortal	0.0902117	0.0590497	0.031162
TCGA-FU-A3HY-01	CESC	cBioPortal	0.649345	0.328452	0.320893
TCGA-FU-A3HZ-01	CESC	cBioPortal	0.00109592	0.000551133	0.000544784
TCGA-FU-A3NI-01	CESC	cBioPortal	0.255195	0.195615	0.0595793
TCGA-FU-A3TQ-01	CESC	cBioPortal	0.0993772	0.0246069	0.0747703
TCGA-FU-A3TX-01	CESC	cBioPortal	0.223113	0.0841595	0.138954
TCGA-FU-A3WB-01	CESC	cBioPortal	0.289019	0.206582	0.082437
TCGA-FU-A3YQ-01	CESC	cBioPortal	0.470777	0.21349	0.257287
TCGA-FU-A40J-01	CESC	cBioPortal	0.491832	0.23412	0.257712
TCGA-FU-A5XV-01	CESC	cBioPortal	0.47819	0.18988	0.28831
TCGA-FU-A770-01	CESC	cBioPortal	0.271954	0.195703	0.0762506
TCGA-GH-A9DA-01	CESC	cBioPortal	0.47025	0.173808	0.296442
TCGA-HG-A2PA-01	CESC	cBioPortal	0.108229	0.0741445	0.0340844
TCGA-HG-A9SC-01	CESC	cBioPortal	0.0467928	0.0132224	0.0335705
TCGA-HM-A3JJ-01	CESC	cBioPortal	0.159155	0.0771777	0.081977
TCGA-HM-A3JK-01	CESC	cBioPortal	0.171652	0.120875	0.0507769
TCGA-HM-A6W2-01	CESC	cBioPortal	0.0385437	0.0267923	0.0117514
TCGA-IR-A3L7-01	CESC	cBioPortal	0.112985	0.0508434	0.0621411
TCGA-IR-A3LA-01	CESC	cBioPortal	0.847426	0.355931	0.491494
TCGA-IR-A3LB-01	CESC	cBioPortal	0.235368	0.143423	0.0919457
TCGA-IR-A3LC-01	CESC	cBioPortal	0.166716	0.0466741	0.120042
TCGA-IR-A3LF-01	CESC	cBioPortal	0.552257	0.377944	0.174313
TCGA-IR-A3LH-01	CESC	cBioPortal	0.856755	0.387281	0.469474
TCGA-IR-A3LI-01	CESC	cBioPortal	0.75376	0.521502	0.232258
TCGA-IR-A3LK-01	CESC	cBioPortal	0.856334	0.349803	0.506531
TCGA-IR-A3LL-01	CESC	cBioPortal	0.80913	0.459949	0.349181
TCGA-JW-A5VG-01	CESC	cBioPortal	0.0398711	0.0231024	0.0167687
TCGA-JW-A5VH-01	CESC	cBioPortal	0.029184	0.0157217	0.0134623
TCGA-JW-A5VI-01	CESC	cBioPortal	0.229468	0.0566271	0.172841
TCGA-JW-A5VJ-01	CESC	cBioPortal	0.728841	0.459454	0.269387
TCGA-JW-A5VK-01	CESC	cBioPortal	0.0766383	0.0610147	0.0156236
TCGA-JW-A5VL-01	CESC	cBioPortal	0.908233	0.32558	0.582653
TCGA-JW-A69B-01	CESC	cBioPortal	0.0798791	0.0574493	0.0224299
TCGA-JW-A852-01	CESC	cBioPortal	0.277421	0.159748	0.117673
TCGA-JW-AAVH-01	CESC	cBioPortal	0.333109	0.216336	0.116773
TCGA-JX-A3PZ-01	CESC	cBioPortal	0.269668	0.0920438	0.177624
TCGA-JX-A3Q0-01	CESC	cBioPortal	0.797199	0.555925	0.241273
TCGA-JX-A3Q8-01	CESC	cBioPortal	0.124719	0.0444444	0.080275
TCGA-JX-A5QV-01	CESC	cBioPortal	0.0848553	0.0439997	0.0408556
TCGA-LP-A4AU-01	CESC	cBioPortal	0.270244	0.207339	0.0629051
TCGA-LP-A4AV-01	CESC	cBioPortal	0.769274	0.479022	0.290252
TCGA-LP-A4AW-01	CESC	cBioPortal	0.145566	0.0219072	0.123659
TCGA-LP-A4AX-01	CESC	cBioPortal	0.283782	0.138588	0.145194
TCGA-LP-A5U2-01	CESC	cBioPortal	0.77278	0.268363	0.504417
TCGA-LP-A5U3-01	CESC	cBioPortal	0.254138	0.20201	0.0521285
TCGA-LP-A7HU-01	CESC	cBioPortal	0.41294	0.24759	0.16535
TCGA-MA-AA3W-01	CESC	cBioPortal	0.107427	0.066264	0.0411627
TCGA-MA-AA3X-01	CESC	cBioPortal	0.176903	0.149831	0.0270719
TCGA-MA-AA3Y-01	CESC	cBioPortal	0.698855	0.33515	0.363705
TCGA-MA-AA3Z-01	CESC	cBioPortal	0.660939	0.451959	0.20898
TCGA-MA-AA41-01	CESC	cBioPortal	0.820465	0.393706	0.426759
TCGA-MA-AA42-01	CESC	cBioPortal	0.150936	0.0730373	0.0778985
TCGA-MA-AA43-01	CESC	cBioPortal	0.115427	0.101006	0.014421
TCGA-MU-A5YI-01	CESC	cBioPortal	0.280784	0.120002	0.160781
TCGA-MU-A8JM-01	CESC	cBioPortal	0.44087	0.333557	0.107313
TCGA-MY-A913-01	CESC	cBioPortal	0.714636	0.265824	0.448812
TCGA-PN-A8MA-01	CESC	cBioPortal	0.391669	0.205182	0.186487
TCGA-Q1-A5R1-01	CESC	cBioPortal	0.318295	0.239502	0.0787935
TCGA-Q1-A5R2-01	CESC	cBioPortal	0.633619	0.32374	0.309879
TCGA-Q1-A5R3-01	CESC	cBioPortal	0.206571	0.0833669	0.123204
TCGA-Q1-A6DT-01	CESC	cBioPortal	0.37962	0.127198	0.252422
TCGA-Q1-A6DV-01	CESC	cBioPortal	0.0646038	0.0431575	0.0214463
TCGA-Q1-A6DW-01	CESC	cBioPortal	0.339199	0.179606	0.159593
TCGA-Q1-A73O-01	CESC	cBioPortal	0.907956	0.423109	0.484848
TCGA-Q1-A73P-01	CESC	cBioPortal	0.612351	0.321618	0.290733
TCGA-Q1-A73Q-01	CESC	cBioPortal	0.311546	0.172568	0.138978
TCGA-Q1-A73R-01	CESC	cBioPortal	0.0462226	0.0258193	0.0204033
TCGA-Q1-A73S-01	CESC	cBioPortal	0.10855	0.0407589	0.0677907
TCGA-R2-A69V-01	CESC	cBioPortal	0.354926	0.0464048	0.308521
TCGA-RA-A741-01	CESC	cBioPortal	0.239718	0.16709	0.0726274
TCGA-UC-A7PD-01	CESC	cBioPortal	0.33702	0.0998711	0.237149
TCGA-UC-A7PF-01	CESC	cBioPortal	0.741338	0.462519	0.278819
TCGA-UC-A7PG-01	CESC	cBioPortal	0.683298	0.303	0.380297
TCGA-UC-A7PI-01	CESC	cBioPortal	0.10646	0.0469338	0.0595263
TCGA-VS-A8EB-01	CESC	cBioPortal	0.285125	0.187782	0.0973433
TCGA-VS-A8EC-01	CESC	cBioPortal	0.149184	0.0957375	0.0534467
TCGA-VS-A8EG-01	CESC	cBioPortal	0.0660667	0.0379965	0.0280702
TCGA-VS-A8EH-01	CESC	cBioPortal	0.165455	0.121878	0.043577
TCGA-VS-A8EI-01	CESC	cBioPortal	0.433389	0.115493	0.317896
TCGA-VS-A8EJ-01	CESC	cBioPortal	0.159136	0.0698525	0.0892837
TCGA-VS-A8EL-01	CESC	cBioPortal	0.737952	0.494446	0.243507
TCGA-VS-A8Q8-01	CESC	cBioPortal	0.506868	0.239183	0.267685
TCGA-VS-A8Q9-01	CESC	cBioPortal	0.157222	0.106796	0.050426
TCGA-VS-A8QA-01	CESC	cBioPortal	0.505012	0.358831	0.146182
TCGA-VS-A8QC-01	CESC	cBioPortal	0.483485	0.130754	0.352731
TCGA-VS-A8QF-01	CESC	cBioPortal	0.303903	0.0814223	0.22248
TCGA-VS-A8QH-01	CESC	cBioPortal	0.0498999	0.0142709	0.035629
TCGA-VS-A8QM-01	CESC	cBioPortal	0.480453	0.294673	0.18578
TCGA-VS-A94W-01	CESC	cBioPortal	0.249725	0.150605	0.0991197
TCGA-VS-A94X-01	CESC	cBioPortal	0.710206	0.308557	0.401649
TCGA-VS-A94Y-01	CESC	cBioPortal	0.07419	0.0407437	0.0334463
TCGA-VS-A94Z-01	CESC	cBioPortal	0.218921	0.0713842	0.147537
TCGA-VS-A950-01	CESC	cBioPortal	0.342094	0.167175	0.174919
TCGA-VS-A952-01	CESC	cBioPortal	0.395292	0.31221	0.0830821
TCGA-VS-A953-01	CESC	cBioPortal	0.699032	0.358154	0.340878
TCGA-VS-A954-01	CESC	cBioPortal	0.347819	0.246249	0.10157
TCGA-VS-A957-01	CESC	cBioPortal	0.106915	0.0756523	0.0312625
TCGA-VS-A958-01	CESC	cBioPortal	0.858567	0.433553	0.425014
TCGA-VS-A959-01	CESC	cBioPortal	0.614452	0.534471	0.0799817
TCGA-VS-A9U5-01	CESC	cBioPortal	0.132145	0.0499046	0.0822399
TCGA-VS-A9U6-01	CESC	cBioPortal	0.204017	0.114564	0.0894532
TCGA-VS-A9U7-01	CESC	cBioPortal	0.708266	0.340944	0.367322
TCGA-VS-A9UA-01	CESC	cBioPortal	0.594908	0.276966	0.317942
TCGA-VS-A9UB-01	CESC	cBioPortal	0.107072	0.0488902	0.0581813
TCGA-VS-A9UC-01	CESC	cBioPortal	0.658861	0.314019	0.344842
TCGA-VS-A9UD-01	CESC	cBioPortal	0.29329	0.165257	0.128033
TCGA-VS-A9UH-01	CESC	cBioPortal	0.721215	0.228605	0.492609
TCGA-VS-A9UI-01	CESC	cBioPortal	0.412726	0.304225	0.108502
TCGA-VS-A9UJ-01	CESC	cBioPortal	0.0125644	0.0069822	0.00558224
TCGA-VS-A9UL-01	CESC	cBioPortal	0.260826	0.196249	0.0645769
TCGA-VS-A9UM-01	CESC	cBioPortal	0.246798	0.114669	0.132129
TCGA-VS-A9UO-01	CESC	cBioPortal	0.0759894	0.0349382	0.0410512
TCGA-VS-A9UP-01	CESC	cBioPortal	0.535955	0.259905	0.27605
TCGA-VS-A9UQ-01	CESC	cBioPortal	0.0760459	0.0496899	0.0263561
TCGA-VS-A9UR-01	CESC	cBioPortal	0.401318	0.24362	0.157699
TCGA-VS-A9UT-01	CESC	cBioPortal	0.0408893	0.0248664	0.016023
TCGA-VS-A9UU-01	CESC	cBioPortal	0.0928896	0.0363591	0.0565305
TCGA-VS-A9UV-01	CESC	cBioPortal	0.100381	0.0550455	0.0453358
TCGA-VS-A9UY-01	CESC	cBioPortal	0.51656	0.251982	0.264578
TCGA-VS-A9UZ-01	CESC	cBioPortal	0.551454	0.398427	0.153026
TCGA-VS-A9V0-01	CESC	cBioPortal	0.101257	0.0319881	0.0692688
TCGA-VS-A9V1-01	CESC	cBioPortal	0.421371	0.1001	0.321272
TCGA-VS-A9V2-01	CESC	cBioPortal	0.118852	0.0339393	0.084913
TCGA-VS-A9V3-01	CESC	cBioPortal	0.53263	0.354845	0.177784
TCGA-VS-A9V4-01	CESC	cBioPortal	0.0635966	0.0192468	0.0443498
TCGA-VS-A9V5-01	CESC	cBioPortal	0.358781	0.242624	0.116157
TCGA-VS-AA62-01	CESC	cBioPortal	0.618896	0.17171	0.447186
TCGA-WL-A834-01	CESC	cBioPortal	0.240339	0.0780038	0.162335
TCGA-XS-A8TJ-01	CESC	cBioPortal	0.289949	0.259009	0.0309402
TCGA-ZJ-A8QO-01	CESC	cBioPortal	0.124142	0.0956881	0.0284543
TCGA-ZJ-A8QR-01	CESC	cBioPortal	0.547812	0.29046	0.257352
TCGA-ZJ-AAX4-01	CESC	cBioPortal	0.0906041	0.0735772	0.0170269
TCGA-ZJ-AAX8-01	CESC	cBioPortal	0.428746	0.307451	0.121295
TCGA-ZJ-AAXA-01	CESC	cBioPortal	0.379703	0.231767	0.147936
TCGA-ZJ-AAXB-01	CESC	cBioPortal	0.305496	0.164722	0.140775
TCGA-ZJ-AAXD-01	CESC	cBioPortal	0.428151	0.193545	0.234606
TCGA-ZJ-AAXF-01	CESC	cBioPortal	0.0897984	0.0600688	0.0297296
TCGA-ZJ-AAXI-01	CESC	cBioPortal	0.244307	0.0992011	0.145106
TCGA-ZJ-AAXJ-01	CESC	cBioPortal	0.351679	0.212564	0.139115
TCGA-ZJ-AAXN-01	CESC	cBioPortal	0.27652	0.223512	0.0530081
TCGA-ZJ-AAXT-01	CESC	cBioPortal	0.607919	0.291474	0.316445
TCGA-ZJ-AAXU-01	CESC	cBioPortal	0.834599	0.511109	0.32349
TCGA-ZJ-AB0H-01	CESC	cBioPortal	0.350056	0.135821	0.214236
TCGA-ZJ-AB0I-01	CESC	cBioPortal	0.142503	0.0297741	0.112729
TCGA-ZX-AA5X-01	CESC	cBioPortal	0.0808784	0.0559489	0.0249295
139	HNSC	cBioPortal	0.0519315	0.0283624	0.0235691
166	HNSC	cBioPortal	0.0902951	0.0359206	0.0543745
258	HNSC	cBioPortal	0.0649303	0.0334996	0.0314307
266	HNSC	cBioPortal	0.119249	0.0247738	0.0944749
325	HNSC	cBioPortal	0.0786197	0.0489884	0.0296313
347	HNSC	cBioPortal	0.0672915	0.0290797	0.0382118
367	HNSC	cBioPortal	0.169197	0.0390555	0.130142
385	HNSC	cBioPortal	0.0788628	0.0376569	0.0412059
388	HNSC	cBioPortal	0.266125	0.0430627	0.223063
391	HNSC	cBioPortal	0.0785635	0.0340077	0.0445558
43	HNSC	cBioPortal	0.0724636	0.0384798	0.0339839
447	HNSC	cBioPortal	0.0656082	0.0368837	0.0287245
478	HNSC	cBioPortal	0.195573	0.0332773	0.162295
578	HNSC	cBioPortal	0.134366	0.0525815	0.0817841
91	HNSC	cBioPortal	0.112267	0.0299744	0.0822927
HN_0-046	HNSC	cBioPortal	0.232303	0.107835	0.124468
HN_0-064	HNSC	cBioPortal	0.0930417	0.0463267	0.046715
HN_00076	HNSC	cBioPortal	0.199289	0.0751066	0.124182
HN_00122	HNSC	cBioPortal	0.0490894	0.0152727	0.0338167
HN_00190	HNSC	cBioPortal	0.0388965	0.0147678	0.0241288
HN_00313	HNSC	cBioPortal	0.224771	0.0444182	0.180353
HN_00338	HNSC	cBioPortal	0.170762	0.132349	0.0384134
HN_00361	HNSC	cBioPortal	0.0747776	0.0371363	0.0376414
HN_00378	HNSC	cBioPortal	0.0367155	0.0160297	0.0206857
HN_00443	HNSC	cBioPortal	0.0840708	0.0454164	0.0386544
HN_00466	HNSC	cBioPortal	0.0461312	0.0282022	0.017929
HN_00761	HNSC	cBioPortal	0.161502	0.076772	0.0847303
HN_01000	HNSC	cBioPortal	0.0793014	0.0173789	0.0619225
HN_62237	HNSC	cBioPortal	0.0582297	0.0222323	0.0359974
HN_62298	HNSC	cBioPortal	0.0627073	0.0370385	0.0256687
HN_62318	HNSC	cBioPortal	0.312319	0.193418	0.118901
HN_62332	HNSC	cBioPortal	0.110698	0.0555597	0.0551388
HN_62338	HNSC	cBioPortal	0.0523911	0.0182789	0.0341122
HN_62374	HNSC	cBioPortal	0.0518908	0.0265288	0.025362
HN_62376	HNSC	cBioPortal	0.17637	0.0860346	0.0903352
HN_62415	HNSC	cBioPortal	0.0659227	0.0112237	0.054699
HN_62417	HNSC	cBioPortal	0.16195	0.0899932	0.0719564
HN_62421	HNSC	cBioPortal	0.776989	0.267116	0.509873
HN_62426	HNSC	cBioPortal	0.747346	0.34893	0.398417
HN_62432	HNSC	cBioPortal	0.10885	0.0518528	0.056997
HN_62469	HNSC	cBioPortal	0.0663522	0.0316663	0.0346859
HN_62481	HNSC	cBioPortal	0.119806	0.0217691	0.098037
HN_62493	HNSC	cBioPortal	0.0587538	0.0236164	0.0351374
HN_62505	HNSC	cBioPortal	0.185699	0.0761753	0.109524
HN_62506	HNSC	cBioPortal	0.0511635	0.0243458	0.0268177
HN_62515	HNSC	cBioPortal	0.0491569	0.0183034	0.0308535
HN_62532	HNSC	cBioPortal	0.165514	0.0291039	0.13641
HN_62539	HNSC	cBioPortal	0.166356	0.0830004	0.0833558
HN_62601	HNSC	cBioPortal	0.0780184	0.0494346	0.0285838
HN_62602	HNSC	cBioPortal	0.203711	0.1419	0.0618111
HN_62624	HNSC	cBioPortal	0.0777891	0.0239876	0.0538015
HN_62646	HNSC	cBioPortal	0.0558349	0.0335865	0.0222484
HN_62652	HNSC	cBioPortal	0.229752	0.154098	0.0756537
HN_62671	HNSC	cBioPortal	0.0786493	0.0308428	0.0478065
HN_62672	HNSC	cBioPortal	0.131923	0.0257267	0.106196
HN_62686	HNSC	cBioPortal	0.0372951	0.0132579	0.0240372
HN_62699	HNSC	cBioPortal	0.132729	0.0551822	0.0775465
HN_62739	HNSC	cBioPortal	0.0409719	0.0169615	0.0240104
HN_62740	HNSC	cBioPortal	0.179746	0.118362	0.061384
HN_62741	HNSC	cBioPortal	0.0683701	0.0177615	0.0506086
HN_62755	HNSC	cBioPortal	0.290329	0.0451574	0.245172
HN_62756	HNSC	cBioPortal	0.0626833	0.0401354	0.0225479
HN_62807	HNSC	cBioPortal	0.0718487	0.0224298	0.0494188
HN_62810	HNSC	cBioPortal	0.328097	0.172097	0.156
HN_62814	HNSC	cBioPortal	0.193343	0.0641495	0.129194
HN_62825	HNSC	cBioPortal	0.0948106	0.0383588	0.0564519
HN_62832	HNSC	cBioPortal	0.156336	0.0990721	0.0572639
HN_62854	HNSC	cBioPortal	0.72297	0.319585	0.403385
HN_62857_2	HNSC	cBioPortal	0.0875488	0.0167643	0.0707844
HN_62860	HNSC	cBioPortal	0.13524	0.042155	0.0930846
HN_62861	HNSC	cBioPortal	0.142365	0.0592595	0.083105
HN_62863	HNSC	cBioPortal	0.0970116	0.0505143	0.0464973
HN_62897	HNSC	cBioPortal	0.0502823	0.00991611	0.0403662
HN_62921	HNSC	cBioPortal	0.142735	0.0419922	0.100742
HN_62926	HNSC	cBioPortal	0.0742706	0.0142658	0.0600048
HN_62984	HNSC	cBioPortal	0.190018	0.0379636	0.152055
HN_62995	HNSC	cBioPortal	0.0564134	0.0252401	0.0311732
HN_62996	HNSC	cBioPortal	0.105787	0.0358327	0.069954
HN_63007	HNSC	cBioPortal	0.0530632	0.0256978	0.0273654
HN_63021	HNSC	cBioPortal	0.0336296	0.0155483	0.0180813
HN_63027	HNSC	cBioPortal	0.0715812	0.0476531	0.0239281
HN_63039	HNSC	cBioPortal	0.0526809	0.0277867	0.0248942
HN_63048	HNSC	cBioPortal	0.0601973	0.0241999	0.0359974
HN_63058	HNSC	cBioPortal	0.104873	0.019453	0.0854198
HN_63080	HNSC	cBioPortal	0.589193	0.327855	0.261339
HN_63081	HNSC	cBioPortal	0.128448	0.0307028	0.097745
HN_63095	HNSC	cBioPortal	0.0519349	0.0283657	0.0235693
HN_63114	HNSC	cBioPortal	0.0811334	0.0436092	0.0375241
HN_63115	HNSC	cBioPortal	0.0790679	0.0452465	0.0338214
HN01PT	HNSC	cBioPortal	0.0628637	0.0313118	0.0315519
HN07PT	HNSC	cBioPortal	0.0901872	0.0433718	0.0468154
HN09PT	HNSC	cBioPortal	0.0672363	0.0287466	0.0384897
HN11PT	HNSC	cBioPortal	0.0960481	0.029416	0.0666321
HN12PT	HNSC	cBioPortal	0.175142	0.0347433	0.140398
HN14PT	HNSC	cBioPortal	0.126865	0.0370116	0.0898533
HN16PT	HNSC	cBioPortal	0.0777964	0.0330084	0.0447881
HN19PT	HNSC	cBioPortal	0.0603117	0.0299168	0.0303949
HN20PT	HNSC	cBioPortal	0.0603063	0.0301023	0.030204
HN22PT	HNSC	cBioPortal	0.0545192	0.0255803	0.0289389
HN24PT	HNSC	cBioPortal	0.0691177	0.0383361	0.0307816
HN27PT	HNSC	cBioPortal	0.0603153	0.0293144	0.0310009
HN32PT	HNSC	cBioPortal	0.0908743	0.0445486	0.0463257
HN33PT	HNSC	cBioPortal	0.0741351	0.0343986	0.0397365
HN35PT	HNSC	cBioPortal	0.068307	0.0280149	0.0402921
HN41PT	HNSC	cBioPortal	0.079717	0.049117	0.0306
HN42PT	HNSC	cBioPortal	0.0629946	0.0320492	0.0309454
OSCJM-PT01-166-T	HNSC	cBioPortal	0.0568066	0.0318932	0.0249134
OSCJM-PT03-388-T	HNSC	cBioPortal	0.270295	0.0642731	0.206021
OSCJM-PT04-447-T	HNSC	cBioPortal	0.0472494	0.0229881	0.0242613
OSCJM-PT05-91-T	HNSC	cBioPortal	0.149396	0.0487272	0.100669
OSCJM-PT07-43-T	HNSC	cBioPortal	0.0637347	0.0370075	0.0267272
OSCJM-PT10-325-T	HNSC	cBioPortal	0.0638609	0.0427385	0.0211223
OSCJM-PT11-385-T	HNSC	cBioPortal	0.0555174	0.0310402	0.0244773
OSCJM-PT12-478-T	HNSC	cBioPortal	0.175083	0.0229969	0.152086
OSCJM-PT13-258-T	HNSC	cBioPortal	0.0353019	0.0167267	0.0185752
OSCJM-PT14-353-T	HNSC	cBioPortal	0.109231	0.0707687	0.0384627
OSCJM-PT15-391-T	HNSC	cBioPortal	0.0948636	0.043632	0.0512316
OSCJM-PT18-392-T	HNSC	cBioPortal	0.0909048	0.0449959	0.0459089
OSCJM-PT19-481-T	HNSC	cBioPortal	0.0454841	0.0233983	0.0220859
OSCJM-PT20-600-T	HNSC	cBioPortal	0.0875243	0.0557152	0.0318091
OSCJM-PT21-238-T	HNSC	cBioPortal	0.0739126	0.0486671	0.0252455
OSCJM-PT22-229-T	HNSC	cBioPortal	0.0523714	0.0268869	0.0254845
OSCJM-PT25-327-T	HNSC	cBioPortal	0.0496226	0.0283369	0.0212857
OSCJM-PT27-562-T	HNSC	cBioPortal	0.0600319	0.0330541	0.0269777
OSCJM-PT28-298-T	HNSC	cBioPortal	0.0526278	0.0290576	0.0235702
OSCJM-PT30-592-T	HNSC	cBioPortal	0.0643529	0.0401606	0.0241923
OSCJM-PT32-489-T	HNSC	cBioPortal	0.124847	0.0136361	0.111211
OSCJM-PT33-288-T	HNSC	cBioPortal	0.0958072	0.0464717	0.0493354
OSCJM-PT35-37-T	HNSC	cBioPortal	0.0981595	0.0182763	0.0798832
OSCJM-PT36-331-T	HNSC	cBioPortal	0.0574761	0.0226629	0.0348132
OSCJM-PT37-513-T	HNSC	cBioPortal	0.0636364	0.0338797	0.0297567
OSCJM-PT38-234-T	HNSC	cBioPortal	0.0635012	0.0371301	0.0263711
OSCJM-PT40-169-T	HNSC	cBioPortal	0.106858	0.0504018	0.0564564
OSCJM-PT41-180-T	HNSC	cBioPortal	0.214691	0.0555907	0.1591
OSCJM-PT42-193-T	HNSC	cBioPortal	0.208569	0.104574	0.103995
OSCJM-PT43-201-T	HNSC	cBioPortal	0.0743484	0.053389	0.0209593
OSCJM-PT45-364-T	HNSC	cBioPortal	0.0341293	0.0185725	0.0155569
OSCJM-PT46-394-T	HNSC	cBioPortal	0.0482906	0.0268912	0.0213994
OSCJM-PT47-449-T	HNSC	cBioPortal	0.0369416	0.021696	0.0152456
OSCJM-PT48-530-T	HNSC	cBioPortal	0.113523	0.0360853	0.0774374
OSCJM-PT49-537-T	HNSC	cBioPortal	0.0306033	0.0205956	0.0100078
OSCJM-PT50-575-T	HNSC	cBioPortal	0.0936237	0.023723	0.0699007
OSCJM-PTA-367-T	HNSC	cBioPortal	0.179242	0.06268	0.116562
OSCJM-PTB-347-T	HNSC	cBioPortal	0.0438172	0.0167643	0.0270529
OSCJM-PTC-139-T	HNSC	cBioPortal	0.039416	0.0181716	0.0212444
OSCJM-PTD-578-T	HNSC	cBioPortal	0.194556	0.0794086	0.115147
TCGA-4P-AA8J-01	HNSC	cBioPortal	0.222503	0.0700155	0.152487
TCGA-BA-4074-01	HNSC	cBioPortal	0.0849629	0.0228183	0.0621446
TCGA-BA-4076-01	HNSC	cBioPortal	0.0522094	0.0108301	0.0413792
[truncated: 1,745 more rows]
