# Supplementary material for: Identification of new driver and passenger mutations within APOBEC-induced hotspot mutations in bladder cancer
Source: Genome Med. 2020 Sep 28;12:85. doi: 10.1186/s13073-020-00781-y (PMC7646471; doi:10.1186/s13073-020-00781-y)
Supplement: Supplementary file 4 — Additional file 4: Table S3. Matrix of previously annotated cancer genes’ expression ranks across 32 TCGA cancer types. [file 13073_2020_781_MOESM4_ESM.xlsx]

## Sheet: gene_exp_norm_rank
Table S3: Matrix of previously annotated cancer genes’ expression ranks across 32 TCGA cancer types. Functional annotation for cancer genes are curated from a recent publication (Method).
	TCGA-ACC	TCGA-BLCA	TCGA-BRCA	TCGA-CESC	TCGA-CHOL	TCGA-COAD	TCGA-DLBC	TCGA-ESCA	TCGA-GBM	TCGA-HNSC	TCGA-KICH	TCGA-KIRC	TCGA-KIRP	TCGA-LAML	TCGA-LGG	TCGA-LIHC	TCGA-LUAD	TCGA-LUSC	TCGA-MESO	TCGA-OV	TCGA-PAAD	TCGA-PCPG	TCGA-PRAD	TCGA-SARC	TCGA-SKCM	TCGA-STAD	TCGA-TGCT	TCGA-THCA	TCGA-THYM	TCGA-UCEC	TCGA-UCS	TCGA-UVM
ABL1	0.922613	0.864459	0.906649	0.86514	0.879666	0.912663	0.806916	0.919941	0.923727	0.892005	0.883831	0.882433	0.901274	0.869825	0.947146	0.770863	0.898659	0.880467	0.933307	0.866051	0.910683	0.871356	0.930649	0.968329	0.925853	0.895963	0.937659	0.939373	0.880064	0.924495	0.931467	0.969047
ACVR1	0.568762	0.624198	0.733492	0.673331	0.808952	0.603778	0.437153	0.772015	0.679483	0.760545	0.731464	0.737033	0.766046	0.520458	0.645038	0.666785	0.784579	0.788592	0.802086	0.759154	0.820643	0.771575	0.65172	0.8284	0.735793	0.716794	0.743102	0.915834	0.503574	0.667454	0.74533	0.639167
ACVR1B	0.802044	0.757333	0.815338	0.798595	0.82513	0.865555	0.508085	0.829651	0.740218	0.787007	0.913733	0.856357	0.888126	0.657453	0.791678	0.802482	0.84145	0.812521	0.696118	0.842169	0.852323	0.908342	0.823177	0.609179	0.672131	0.841229	0.950019	0.692158	0.605356	0.798652	0.80416	0.731483
ACVR2A	0.445239	0.556714	0.480927	0.496658	0.546733	0.467176	0.371297	0.555622	0.463877	0.464379	0.476918	0.507001	0.507526	0.335546	0.517796	0.492199	0.472495	0.504897	0.496722	0.51481	0.574366	0.571437	0.578924	0.499654	0.463071	0.466297	0.56085	0.511195	0.426813	0.464436	0.64083	0.460195
AJUBA	0.431238	0.649863	0.556538	0.832638	0.747899	0.585879	0.287324	0.774954	0.397301	0.880527	0.386337	0.73896	0.754628	0.242572	0.32623	0.793676	0.638203	0.778019	0.761443	0.755492	0.549244	0.277739	0.460213	0.483416	0.429531	0.613723	0.525831	0.716443	0.68189	0.593446	0.721575	0.475973
AKT1	0.967746	0.96179	0.966162	0.95716	0.931458	0.946304	0.920866	0.952814	0.957582	0.954201	0.969398	0.927725	0.940027	0.944106	0.940399	0.923227	0.96094	0.961714	0.93724	0.963821	0.960594	0.966586	0.974078	0.967926	0.970978	0.949731	0.945086	0.961304	0.952173	0.968496	0.968773	0.97242
ALB	0.17285	0.0431943	0.153885	0.054721	0.999257	0	0.0348165	0.101502	0.0919814	0.0517358	0.103462	0.216768	0.122427	0.050414	0.170256	1	0.0763161	0.0695047	0.060708	0.134222	0.342708	0.215635	0.156944	0.138143	0	0.0557601	0.135198	0.115053	0.146715	0.0503369	0.0991468	0.00517885
ALK	0.101961	0.0462305	0.0939749	0.0725995	0.0292117	0.0128265	0.0730556	0.0794057	0.272598	0.0733348	0.0689555	0.0903577	0.0882302	0.114406	0.301153	0.00626478	0.111543	0.138063	0.167588	0.267953	0.0937083	0.331835	0.0734173	0.11511	0.314603	0.0357251	0.171789	0.238719	0.099739	0.0871393	0.194502	0.401361
AMER1	0.431474	0.415846	0.419713	0.43514	0.385468	0.482626	0.408002	0.497877	0.330044	0.482529	0.518361	0.391644	0.355343	0.530504	0.385606	0.416548	0.396968	0.503673	0.380779	0.516067	0.398066	0.443599	0.407353	0.423356	0.422348	0.422485	0.474007	0.369847	0.381595	0.490123	0.495232	0.39016
APC	0.805529	0.5853	0.727994	0.631919	0.673184	0.580457	0.533046	0.745891	0.908699	0.692638	0.642807	0.742872	0.614901	0.794508	0.963115	0.603487	0.620843	0.629104	0.606738	0.529347	0.674133	0.736778	0.66821	0.694057	0.668887	0.66719	0.644116	0.608394	0.607739	0.611991	0.632242	0.585752
APOB	0.0258743	0.0836389	0.0759508	0.0291312	0.98165	0.0434935	0	0.130565	0.092832	0.066154	0.0919212	0.343235	0.149991	0.0304433	0.10059	0.999054	0.102187	0.0890929	0.110129	0.0805553	0.182581	0.138726	0.134975	0.0980076	0	0.175005	0.208598	0.0473648	0.0408487	0	0.098868	0.0830423
AR	0.130258	0.158456	0.575526	0.107728	0.155376	0.0839552	0.053995	0.12915	0.249178	0.121904	0.243938	0.362281	0.364512	0.125304	0.256227	0.37435	0.174332	0.141458	0.158126	0.343753	0.193864	0.117064	0.613317	0.235978	0.105486	0.079959	0.143546	0.181996	0.0731873	0.287105	0.159538	0.0732265
ARAF	0.852079	0.839138	0.818285	0.824127	0.889899	0.844391	0.872772	0.78007	0.773392	0.816408	0.899802	0.793833	0.816101	0.805833	0.695249	0.870567	0.855146	0.817195	0.847461	0.849328	0.860883	0.696624	0.874118	0.867212	0.79876	0.809124	0.811514	0.814502	0.877113	0.787191	0.8268	0.813381
ARHGAP35	0.892368	0.858272	0.951539	0.905524	0.867833	0.85885	0.782427	0.930445	0.907962	0.908854	0.974062	0.915368	0.859408	0.875913	0.957042	0.91779	0.882031	0.911853	0.852876	0.883211	0.860104	0.916523	0.902299	0.91921	0.912066	0.902118	0.84919	0.911988	0.831669	0.861717	0.902359	0.901481
ARID1A	0.82969	0.918767	0.943887	0.922488	0.828731	0.889576	0.868347	0.940078	0.901043	0.92152	0.852413	0.877558	0.837783	0.980882	0.917683	0.820095	0.932702	0.929939	0.862452	0.938299	0.897955	0.821926	0.934885	0.912473	0.923304	0.920705	0.934515	0.932656	0.945365	0.922882	0.916467	0.861375
ARID2	0.659558	0.652784	0.774925	0.682755	0.693935	0.634911	0.566092	0.758572	0.606726	0.679012	0.679412	0.69945	0.631163	0.857891	0.655328	0.531501	0.631101	0.715025	0.656501	0.701224	0.64462	0.627837	0.692043	0.60486	0.639286	0.697665	0.743969	0.665576	0.760354	0.728388	0.647967	0.610803
ARID5B	0.576619	0.776237	0.827127	0.791112	0.604356	0.770931	0.697274	0.840644	0.754849	0.812903	0.455118	0.898759	0.779828	0.590112	0.782907	0.54143	0.812648	0.839121	0.78795	0.874139	0.784126	0.517629	0.918394	0.876022	0.832416	0.841651	0.756383	0.581869	0.725916	0.82958	0.784476	0.973805
ASXL1	0.847767	0.851627	0.860341	0.838693	0.906134	0.857101	0.888233	0.904866	0.849779	0.831109	0.898461	0.873193	0.807508	0.93132	0.863818	0.8263	0.863375	0.846244	0.885652	0.919117	0.844876	0.789089	0.809284	0.882875	0.903783	0.863979	0.833144	0.816225	0.882276	0.843633	0.925612	0.87902
ASXL2	0.382207	0.490204	0.637307	0.536757	0.536958	0.640392	0.35861	0.6968	0.451741	0.668778	0.644206	0.660507	0.576783	0.768266	0.550464	0.443262	0.628678	0.683695	0.499287	0.590994	0.554246	0.461804	0.514316	0.46424	0.66964	0.627904	0.629316	0.584395	0.393226	0.471808	0.413484	0.535469
ATF7IP	0.657018	0.690422	0.78218	0.647741	0.665866	0.663421	0.681341	0.828943	0.646649	0.79922	0.719806	0.767417	0.646849	0.869581	0.7702	0.59013	0.730357	0.789149	0.709172	0.766313	0.643619	0.581519	0.619811	0.677013	0.728031	0.733571	0.835529	0.758928	0.661239	0.674019	0.699046	0.635433
ATM	0.721645	0.636572	0.736666	0.633347	0.730692	0.629314	0.832055	0.803908	0.713678	0.650854	0.712462	0.87376	0.764143	0.953239	0.838741	0.642612	0.744899	0.714023	0.809041	0.683189	0.746165	0.821523	0.731745	0.736439	0.882292	0.749502	0.756329	0.769664	0.769261	0.698554	0.697485	0.736902
ATR	0.759688	0.675183	0.718812	0.721197	0.654376	0.671875	0.69692	0.847774	0.570149	0.712711	0.693343	0.608582	0.664668	0.860813	0.566938	0.567021	0.646658	0.751642	0.650459	0.660181	0.648733	0.545397	0.662337	0.584072	0.681863	0.715044	0.611698	0.626134	0.633099	0.652537	0.628785	0.477839
ATRX	0.785858	0.783284	0.888851	0.780831	0.843309	0.807778	0.766199	0.940296	0.802994	0.791643	0.860574	0.868658	0.787267	0.954092	0.840259	0.693735	0.849171	0.806177	0.813943	0.783638	0.838706	0.907363	0.869487	0.794253	0.817471	0.912618	0.822464	0.855092	0.793941	0.847261	0.793453	0.676804
ATXN3	0.490844	0.552074	0.562263	0.581082	0.475276	0.498368	0.552933	0.652335	0.406884	0.574183	0.483329	0.518395	0.451704	0.807051	0.470171	0.492967	0.516965	0.538063	0.466511	0.591977	0.533348	0.508642	0.582877	0.547852	0.489139	0.528815	0.633599	0.502009	0.609043	0.543454	0.542798	0.479044
AXIN1	0.750236	0.757447	0.743581	0.778888	0.815183	0.849639	0.73805	0.73789	0.653907	0.78531	0.756237	0.625701	0.795571	0.760229	0.714366	0.66708	0.763104	0.740846	0.828593	0.73325	0.759727	0.614645	0.721805	0.757515	0.774778	0.712027	0.800401	0.773969	0.809599	0.822208	0.786427	0.825364
AXIN2	0.501713	0.340685	0.427988	0.318387	0.299949	0.950035	0.219639	0.442038	0.474538	0.345358	0.267253	0.267672	0.400381	0.196663	0.60731	0.330437	0.494251	0.418587	0.583766	0.656301	0.569142	0.373891	0.625459	0.537429	0.352546	0.538109	0.777416	0.480308	0.574492	0.571503	0.573468	0.374624
B2M	0.9987	0.999484	0.999263	0.999714	0.999428	0.999359	0.999528	0.999728	0.999263	0.999435	0.999767	0.999887	0.998962	0.999269	0.996345	0.997518	0.999549	0.999444	0.999316	0.999453	0.999555	0.999021	0.999209	0.999194	0.999363	0.999819	0.997235	0.999483	0.999092	0.998503	0.994591	0.990244
BAP1	0.915702	0.874656	0.863515	0.874622	0.786315	0.86538	0.89561	0.861217	0.914427	0.894154	0.931686	0.798537	0.904158	0.881393	0.92876	0.889007	0.848946	0.885476	0.82808	0.892119	0.852434	0.881956	0.877845	0.907002	0.934079	0.816185	0.905405	0.857504	0.906615	0.883891	0.907768	0.898169
BCL2	0.287925	0.37288	0.841637	0.426801	0.537815	0.374125	0.778768	0.436432	0.529375	0.397603	0.886104	0.901139	0.847644	0.805589	0.672308	0.364598	0.448597	0.505231	0.434304	0.435239	0.439418	0.583247	0.561586	0.634804	0.705439	0.388027	0.384507	0.763578	0.758198	0.521742	0.502983	0.897025
BCL2L11	0.556415	0.717461	0.774698	0.772205	0.81021	0.580049	0.827216	0.719713	0.530509	0.700837	0.691012	0.700017	0.656594	0.542194	0.563171	0.681619	0.71559	0.76177	0.643277	0.7926	0.67002	0.647425	0.663015	0.689796	0.604414	0.633999	0.672304	0.689689	0.705662	0.742383	0.699716	0.409069
BCOR	0.692285	0.670027	0.79635	0.69635	0.74264	0.76166	0.753157	0.772886	0.551888	0.693995	0.744987	0.711694	0.636238	0.838529	0.653416	0.664894	0.773983	0.722259	0.647552	0.781889	0.709593	0.717537	0.848139	0.700449	0.780629	0.783719	0.847292	0.762257	0.839669	0.766573	0.785981	0.714079
BRAF	0.30612	0.409487	0.405827	0.377278	0.358315	0.337978	0.366576	0.422554	0.317228	0.400995	0.465551	0.385296	0.36134	0.47461	0.341805	0.352128	0.394544	0.440846	0.319786	0.405017	0.345042	0.320025	0.423335	0.338765	0.416671	0.328707	0.402396	0.409863	0.325825	0.366699	0.362851	0.379802
BRCA1	0.350366	0.586217	0.517599	0.690809	0.454868	0.608675	0.692435	0.724556	0.49501	0.608843	0.280019	0.364548	0.381062	0.783	0.41237	0.41578	0.463138	0.590707	0.454996	0.433162	0.412406	0.319046	0.355283	0.52407	0.602155	0.584757	0.722502	0.392869	0.556394	0.524218	0.509173	0.403529
BRCA2	0.253722	0.401237	0.382928	0.467699	0.300063	0.460763	0.389945	0.575759	0.285471	0.433733	0.202262	0.295618	0.222017	0.701291	0.226989	0.267435	0.340435	0.409293	0.333637	0.370259	0.295187	0.18925	0.207093	0.362835	0.400162	0.461046	0.439855	0.246527	0.359242	0.350573	0.33285	0.223353
BRD7	0.800862	0.819203	0.781443	0.836465	0.808038	0.827542	0.829753	0.844345	0.748497	0.75851	0.857368	0.751035	0.76916	0.857465	0.851167	0.717553	0.794555	0.818364	0.764692	0.817248	0.780124	0.80038	0.762297	0.697628	0.766495	0.815219	0.853581	0.814674	0.855895	0.823821	0.764847	0.724618
BTG2	0.751418	0.963394	0.962251	0.914777	0.865946	0.924149	0.967367	0.894906	0.915844	0.893192	0.812952	0.904597	0.90756	0.892901	0.939556	0.677364	0.929884	0.926878	0.890612	0.914526	0.912016	0.960537	0.96651	0.818093	0.689799	0.927946	0.764731	0.970146	0.986724	0.933594	0.850666	0.570577
CACNA1A	0.18047	0.203197	0.209772	0.201462	0.147602	0.119694	0.333648	0.227495	0.388681	0.202703	0.153591	0.191429	0.156219	0.179372	0.684172	0.116371	0.143445	0.183695	0.181782	0.361788	0.276456	0.277048	0.12351	0.329667	0.240109	0.166858	0.277931	0.158112	0.223874	0.228532	0.341995	0.289835
CARD11	0.267072	0.820807	0.344613	0.424916	0.694392	0.368587	0.96182	0.519756	0.334127	0.4382	0.277804	0.445893	0.432905	0.53434	0.354231	0.286879	0.616278	0.524151	0.764407	0.454585	0.831703	0.317375	0.281527	0.310319	0.351329	0.543359	0.705318	0.378804	0.761886	0.304153	0.268276	0.397567
CASP8	0.560078	0.659544	0.618942	0.628377	0.709255	0.716826	0.68494	0.713073	0.43643	0.644521	0.534798	0.688113	0.669742	0.857647	0.298904	0.626832	0.718352	0.658709	0.687739	0.767406	0.646009	0.307812	0.556729	0.518312	0.580085	0.722527	0.668076	0.503904	0.697719	0.697575	0.517259	0.430206
CBFB	0.715265	0.837706	0.756334	0.845719	0.80415	0.830982	0.856839	0.860346	0.823863	0.820479	0.661518	0.762258	0.722046	0.860631	0.73472	0.609043	0.816932	0.838843	0.80049	0.787081	0.836983	0.756539	0.695996	0.810377	0.820136	0.82228	0.737573	0.789356	0.843527	0.832114	0.851057	0.622847
CBWD3	0.423263	0.550813	0.569971	0.541212	0.445321	0.464727	0.573233	0.645096	0.430022	0.515888	0.39578	0.415509	0.415028	0.547126	0.431037	0.511525	0.404013	0.520033	0.414581	0.505957	0.425411	0.465088	0.416671	0.420304	0.426287	0.511375	0.537377	0.395338	0.488483	0.454011	0.49289	0.378899
CCND1	0.936614	0.961331	0.987701	0.80762	0.978963	0.969508	0.705417	0.983237	0.819156	0.963304	0.960539	0.994898	0.922092	0.256819	0.885072	0.922163	0.977906	0.951363	0.956963	0.93901	0.964651	0.950801	0.965381	0.941668	0.984707	0.966689	0.630672	0.99047	0.919891	0.961758	0.935092	0.985186
CD70	0.0805175	0.154675	0.141359	0.264009	0.111416	0.177764	0.618553	0.212474	0.127368	0.253647	0.0441245	0.652684	0.326163	0.149172	0.0192297	0.0959811	0.164356	0.181302	0.344183	0.155208	0.163017	0.0103699	0.0570961	0.268801	0.214621	0.15153	0.281726	0.159605	0.160048	0.129643	0.0911169	0.155245
CD79B	0.248759	0.262603	0.284022	0.263609	0.26342	0.245394	0.992329	0.265429	0.159068	0.282144	0.276172	0.362621	0.222825	0.601802	0.112061	0.312116	0.328768	0.32621	0.291227	0.258717	0.288017	0.255387	0.263173	0.319878	0.358744	0.26299	0.378327	0.281548	0.473392	0.247999	0.269559	0.657353
CDH1	0.0474362	0.990548	0.987757	0.987205	0.991654	0.99312	0.343149	0.992707	0.263582	0.986317	0.989974	0.88453	0.838014	0.247808	0.293281	0.951891	0.988615	0.9867	0.929146	0.974314	0.98566	0.0492568	0.992206	0.207993	0.900886	0.987629	0.901881	0.994603	0.949053	0.982722	0.916244	0.980429
CDK12	0.706935	0.808834	0.858868	0.789627	0.801635	0.85646	0.811814	0.901763	0.617387	0.851634	0.678771	0.766567	0.734156	0.91689	0.674726	0.74734	0.840548	0.848915	0.749473	0.759537	0.775289	0.655145	0.780369	0.734366	0.835255	0.870436	0.86491	0.727408	0.725065	0.785924	0.757598	0.76924
CDK4	0.967805	0.945005	0.921272	0.955504	0.93889	0.953708	0.950962	0.908893	0.953953	0.928361	0.876953	0.850405	0.886396	0.874756	0.907113	0.876596	0.922557	0.962549	0.943909	0.967483	0.890785	0.915198	0.897272	0.958194	0.957597	0.910205	0.969589	0.914112	0.926245	0.944192	0.973345	0.947429
CDKN1A	0.965737	0.967346	0.871224	0.979437	0.958612	0.927822	0.8019	0.916023	0.938471	0.98202	0.915831	0.961737	0.982181	0.660558	0.803767	0.937884	0.912411	0.943072	0.960269	0.731227	0.951201	0.954661	0.862088	0.9533	0.920176	0.898618	0.695127	0.972959	0.693294	0.924322	0.871243	0.883115
CDKN1B	0.908554	0.804193	0.889588	0.835666	0.766707	0.883046	0.712499	0.79324	0.877566	0.754778	0.732513	0.852276	0.725102	0.753044	0.923419	0.805319	0.835588	0.81419	0.801003	0.871844	0.779958	0.907708	0.82939	0.874755	0.748711	0.83109	0.902803	0.833046	0.911835	0.77884	0.811242	0.771107
CDKN2A	0.540466	0.526295	0.370912	0.944936	0.377465	0.302355	0.475333	0.423914	0.231541	0.505485	0.309862	0.322374	0.288334	0.25	0.364689	0.480024	0.385413	0.622482	0.32104	0.85922	0.315084	0.36306	0.264811	0.821375	0.44465	0.278619	0.277877	0.259502	0.430444	0.450325	0.906095	0.469469
CDKN2C	0.704809	0.5114	0.495097	0.830068	0.436117	0.424382	0.662693	0.518504	0.891006	0.489596	0.389543	0.598832	0.446687	0.544569	0.504245	0.548522	0.460546	0.485698	0.621786	0.575145	0.47849	0.572819	0.423731	0.890821	0.616579	0.439442	0.380929	0.47072	0.824464	0.420722	0.578487	0.469168
CEBPA	0.490489	0.836675	0.617639	0.711144	0.551306	0.864447	0.758409	0.600196	0.682318	0.728316	0.371357	0.502579	0.628683	0.881698	0.566714	0.981383	0.668921	0.719533	0.546372	0.494371	0.561027	0.385701	0.714576	0.535356	0.452471	0.603102	0.727761	0.503387	0.775275	0.411565	0.613394	0.440323
CHD3	0.913871	0.962191	0.959644	0.959959	0.969531	0.840718	0.937979	0.959508	0.876092	0.948603	0.896421	0.877671	0.931319	0.980334	0.951532	0.644799	0.945215	0.950751	0.95873	0.969068	0.962984	0.969582	0.976563	0.964644	0.953253	0.9373	0.924541	0.931967	0.985363	0.973334	0.953047	0.975792
CHD4	0.975366	0.978403	0.983846	0.973953	0.974847	0.970324	0.981589	0.982639	0.969207	0.974782	0.972604	0.967802	0.972262	0.988066	0.982457	0.944858	0.976046	0.977574	0.974349	0.983168	0.972543	0.973845	0.955159	0.97593	0.986213	0.976042	0.987803	0.98714	0.984512	0.978518	0.987844	0.980007
CHD8	0.786508	0.86211	0.909709	0.863997	0.846739	0.791569	0.854361	0.903777	0.821481	0.88539	0.801294	0.821325	0.801799	0.924379	0.900253	0.75987	0.881637	0.875459	0.82369	0.882883	0.854324	0.82763	0.875134	0.848382	0.882987	0.832358	0.915271	0.834022	0.89141	0.859356	0.864384	0.894797
CHEK2	0.449374	0.527326	0.429519	0.592563	0.399989	0.53778	0.643574	0.524001	0.35182	0.508651	0.260084	0.341364	0.39421	0.57763	0.259207	0.45526	0.439466	0.605342	0.43647	0.57509	0.356158	0.230672	0.338002	0.462743	0.451833	0.454589	0.753564	0.383971	0.496369	0.549617	0.577427	0.383777
CIC	0.915406	0.863084	0.860455	0.899069	0.861487	0.798391	0.820961	0.886524	0.886242	0.882336	0.910585	0.859362	0.869039	0.880906	0.896654	0.822459	0.858528	0.883361	0.923502	0.914635	0.863606	0.928678	0.830858	0.931475	0.921451	0.81003	0.916951	0.896486	0.9187	0.903876	0.927898	0.950139
CNBD1	0	0	0	0	0	NA	0	NA	0	0	0	0	0	NA	0	0	0	0	0	NA	0	0	NA	0	0	NA	0	0	0	NA	0	0
COL5A1	0.793419	0.954571	0.985887	0.895299	0.955468	0.960063	0.812994	0.967454	0.69434	0.980267	0.55415	0.844623	0.459662	0.306016	0.278268	0.678723	0.971649	0.97379	0.988884	0.934966	0.994498	0.747148	0.803524	0.996603	0.885072	0.975801	0.937171	0.665117	0.686599	0.882912	0.989293	0.561785
CREB3L3	0.151229	0.0531049	0.0301536	0.0332438	0.272109	0.161322	0.0600142	0.121313	0	0.052697	0	0.472025	0.0790035	0.101985	0.0427326	0.972695	0.0395671	0.0180301	0.0255943	0.0371625	0.172855	0	0	0.014799	0.0363205	0.241325	0.177698	0.0091859	0.211789	0.0145136	0.00669157	0
CREBBP	0.860172	0.866865	0.934195	0.903124	0.906934	0.881063	0.861383	0.926254	0.871215	0.912021	0.916298	0.905788	0.878438	0.948855	0.93725	0.839125	0.913933	0.91547	0.905261	0.912449	0.896398	0.866863	0.909245	0.925371	0.910908	0.909179	0.939231	0.90906	0.914161	0.905777	0.908493	0.920631
CSDE1	0.981274	0.991808	0.993709	0.989376	0.991082	0.987757	0.983772	0.994122	0.986844	0.989031	0.978025	0.992007	0.984315	0.992694	0.985325	0.981028	0.990587	0.990762	0.986376	0.991092	0.988995	0.977417	0.992828	0.992341	0.990558	0.990164	0.993441	0.992824	0.98871	0.988596	0.990966	0.984463
CTCF	0.814272	0.835071	0.851329	0.848004	0.854399	0.843517	0.866104	0.852563	0.801576	0.8293	0.815516	0.821212	0.791016	0.878836	0.850548	0.746809	0.810168	0.83951	0.795417	0.832769	0.817808	0.766909	0.820862	0.803524	0.840468	0.846841	0.89787	0.805603	0.929593	0.812532	0.818045	0.802481
CTNNB1	0.98405	0.984475	0.989741	0.977895	0.962099	0.990555	0.949369	0.991782	0.989906	0.980832	0.964036	0.98016	0.970417	0.98009	0.983975	0.965957	0.991827	0.987034	0.977655	0.989179	0.987939	0.958463	0.983509	0.984913	0.995482	0.989681	0.973817	0.991618	0.970895	0.978978	0.98394	0.984042
CTNND1	0.919778	0.987053	0.986113	0.98989	0.988395	0.985424	0.655258	0.993415	0.968527	0.989483	0.980765	0.986509	0.969033	0.871834	0.964689	0.952128	0.985571	0.989872	0.970017	0.982402	0.986272	0.946192	0.98046	0.960901	0.97793	0.98612	0.957175	0.982432	0.935039	0.975062	0.958958	0.973925
CUL1	0.902765	0.868584	0.857847	0.833838	0.798434	0.851504	0.896554	0.870524	0.875865	0.860285	0.847692	0.817641	0.807854	0.834389	0.83323	0.8737	0.844211	0.881692	0.83549	0.873647	0.827868	0.851365	0.81561	0.867557	0.886984	0.851729	0.92221	0.833276	0.876092	0.834879	0.887414	0.80489
CUL3	0.832821	0.816109	0.903871	0.846519	0.846624	0.860949	0.909418	0.901001	0.865544	0.844792	0.790277	0.837027	0.821464	0.869338	0.862356	0.812411	0.870139	0.856594	0.832982	0.888021	0.849878	0.849752	0.863613	0.806231	0.832242	0.873816	0.874668	0.878918	0.86588	0.845764	0.894385	0.77484
CYLD	0.873287	0.714482	0.788641	0.779859	0.737781	0.631763	0.864216	0.818221	0.732335	0.826756	0.800303	0.850972	0.767141	0.926754	0.807478	0.707979	0.780352	0.74847	0.771818	0.653131	0.783848	0.938991	0.74496	0.769665	0.726988	0.7282	0.686887	0.843725	0.798593	0.673156	0.600513	0.592617
CYSLTR2	0.272625	0.112053	0.171966	0.139716	0.143086	0.117129	0.186003	0.186024	0.232959	0.181839	0.18425	0.254577	0.258866	0.351559	0.218667	0.126359	0.185379	0.195214	0.205267	0.15417	0.164406	0.227273	0.133394	0.164402	0.192724	0.130288	0.172603	0.436215	0.159991	0.097679	0.113645	0.112851
DACH1	0.34056	0.200962	0.547072	0.221454	0.198079	0.653102	0.150773	0.313378	0.253714	0.19015	0.205875	0.322828	0.173462	0.46426	0.343154	0.144681	0.245181	0.286589	0.165821	0.462947	0.301523	0.644141	0.535946	0.242946	0.15316	0.294973	0.259825	0.13687	0.353739	0.524506	0.56739	0.151993
DAZAP1	0.828804	0.939333	0.856544	0.936026	0.90116	0.916395	0.956745	0.889899	0.700522	0.916375	0.847633	0.806757	0.858024	0.872504	0.696542	0.875709	0.875719	0.895604	0.900701	0.855777	0.873166	0.799401	0.848252	0.90015	0.88959	0.89367	0.957825	0.83741	0.952854	0.914358	0.920705	0.887029
DDX3X	0.975603	0.9772	0.98396	0.985035	0.976219	0.977962	0.968724	0.98536	0.976239	0.977101	0.965143	0.980217	0.966207	0.990867	0.975541	0.947695	0.977736	0.979132	0.966995	0.972019	0.97321	0.972981	0.965833	0.97737	0.974512	0.980327	0.977178	0.975715	0.973448	0.980245	0.976022	0.946044
DHX9	0.916647	0.963165	0.972	0.969726	0.962328	0.961404	0.97014	0.976434	0.960417	0.961269	0.899161	0.946318	0.932069	0.978629	0.965814	0.910993	0.959982	0.972176	0.954113	0.970926	0.947477	0.944406	0.951545	0.955085	0.971442	0.965663	0.98146	0.947066	0.972711	0.960376	0.970613	0.948211
DIAPH2	0.380139	0.427704	0.394831	0.405381	0.453496	0.60611	0.457099	0.601665	0.330838	0.419032	0.419795	0.536081	0.358745	0.693071	0.390779	0.486702	0.430335	0.464107	0.456364	0.432397	0.487328	0.405058	0.477212	0.485604	0.428547	0.553256	0.706294	0.317028	0.468059	0.401716	0.363074	0.335481
DICER1	0.768077	0.826764	0.875078	0.858799	0.743783	0.767724	0.753924	0.909383	0.741522	0.87606	0.80823	0.81441	0.726198	0.948186	0.84813	0.739953	0.803912	0.857652	0.702901	0.739808	0.81564	0.83005	0.849212	0.762582	0.79934	0.820168	0.843443	0.784189	0.743788	0.839141	0.811075	0.620559
DMD	0.527706	0.315765	0.387179	0.334609	0.408506	0.400886	0.580491	0.472407	0.626574	0.462117	0.532059	0.588685	0.399573	0.176754	0.693337	0.698936	0.442566	0.422705	0.555663	0.398677	0.472877	0.573396	0.591122	0.678222	0.485026	0.435399	0.892665	0.693134	0.391467	0.391522	0.508337	0.426834
DNMT3A	0.567462	0.687844	0.657881	0.657051	0.723089	0.600921	0.509442	0.627245	0.537768	0.565984	0.472138	0.532736	0.543394	0.818193	0.466348	0.592021	0.70319	0.695715	0.63313	0.777243	0.582592	0.519703	0.564523	0.603766	0.654463	0.574015	0.907139	0.517166	0.75678	0.775039	0.884961	0.639769
EEF1A1	0.999586	0.999771	0.999887	0.9996	0.999829	0.999883	0.999882	0.999837	0.999773	0.999095	0.999592	1	0.999712	1	0.999663	0.997813	0.999662	0.999666	0.999829	1	0.999722	0.999366	0.999887	0.999539	0.99971	0.99994	0.999946	0.99977	0.999943	0.999942	0.999888	0.999699
EEF2	0.999527	0.999313	0.999547	0.999029	0.9996	0.99965	0.999115	0.999456	0.998752	0.998869	0.999883	0.999433	0.999193	0.99933	0.99955	0.996986	0.999042	0.999332	0.999373	0.998579	0.999277	0.998905	0.999831	0.999309	0.999595	0.999457	0.999837	0.999368	0.999773	0.999712	0.999275	0.99994
EGFR	0.456345	0.689734	0.390466	0.751414	0.652604	0.60716	0.221232	0.866224	0.969037	0.931302	0.71252	0.925798	0.655672	0	0.922182	0.739362	0.760343	0.894491	0.725076	0.449175	0.660683	0.248012	0.69385	0.564091	0.254475	0.645344	0.371551	0.699736	0.546692	0.461095	0.476496	0.265687
EGR3	0.304998	0.335873	0.476733	0.343063	0.293146	0.354536	0.483713	0.466093	0.449699	0.445946	0.242947	0.369197	0.254887	0.351254	0.512004	0.207447	0.348833	0.399388	0.32332	0.353099	0.46793	0.479548	0.451234	0.347864	0.546313	0.369561	0.35171	0.397864	0.407012	0.354777	0.354876	0.248645
EIF1AX	0.896267	0.856324	0.89707	0.912435	0.864289	0.931611	0.818069	0.897736	0.899002	0.828508	0.886454	0.859872	0.754109	0.882733	0.901602	0.839775	0.859486	0.866221	0.813487	0.897093	0.834204	0.863752	0.854747	0.881205	0.830041	0.889144	0.91977	0.859456	0.851413	0.923631	0.895333	0.745875
ELF3	0.0948724	0.990147	0.958227	0.986463	0.983651	0.992246	0.232385	0.979482	0.177555	0.903144	0.868209	0.834136	0.985814	0.298831	0.146078	0.900768	0.984838	0.963105	0.511258	0.985681	0.990551	0.0891232	0.919185	0.163077	0.13219	0.989077	0.682984	0.766736	0.325201	0.984162	0.873975	0.122064
EP300	0.787453	0.875344	0.926713	0.871594	0.887669	0.882812	0.758586	0.9465	0.806056	0.911964	0.922301	0.911966	0.854103	0.969435	0.905651	0.814775	0.89894	0.925264	0.777974	0.889278	0.879947	0.812133	0.909019	0.844121	0.923826	0.927886	0.93522	0.91526	0.849711	0.906641	0.832711	0.874503
EPAS1	0.909853	0.968148	0.930794	0.957331	0.950494	0.926772	0.8258	0.962229	0.965918	0.96828	0.965318	0.994955	0.907733	0.33926	0.966489	0.962352	0.982584	0.958932	0.963974	0.849273	0.965485	0.981968	0.945276	0.968559	0.909865	0.958723	0.779422	0.978241	0.721775	0.896101	0.800257	0.893653
EPHA2	0.402233	0.932172	0.461826	0.949449	0.795404	0.881938	0.362327	0.937031	0.465805	0.938143	0.515913	0.799501	0.837264	0.136142	0.325724	0.593735	0.796246	0.847802	0.913641	0.803203	0.938139	0.478742	0.429435	0.552228	0.705497	0.913403	0.493576	0.852279	0.522637	0.732074	0.789717	0.781163
EPHA3	0.245451	0.305053	0.283228	0.193351	0.447722	0.276528	0.25953	0.324371	0.391233	0.282427	0.251166	0.508305	0.163082	0.0140648	0.330503	0.297636	0.298895	0.274012	0.229436	0.228604	0.582537	0.388466	0.662902	0.369515	0.30939	0.344155	0.309319	0.377483	0.223874	0.197892	0.363576	0.0755751
ERBB2	0.409735	0.982298	0.985547	0.965328	0.975076	0.967409	0.480526	0.961794	0.804866	0.944306	0.959781	0.924324	0.980682	0.332988	0.664099	0.888593	0.979991	0.927935	0.920937	0.961143	0.968041	0.449418	0.972101	0.824197	0.810346	0.964456	0.869898	0.980021	0.664586	0.971606	0.974962	0.864025
ERBB3	0.171373	0.937557	0.983676	0.930713	0.987938	0.979886	0.151245	0.945847	0.427186	0.84581	0.746328	0.955728	0.960671	0.105455	0.676244	0.957801	0.969169	0.851085	0.400046	0.926604	0.958759	0.27918	0.972045	0.17373	0.989052	0.976163	0.795956	0.845562	0.228526	0.919196	0.846819	0.934421
ERBB4	0.040052	0.110048	0.657428	0.1071	0.15269	0	0.0407766	0.0853924	0.402291	0.0837951	0.600839	0.174253	0.112104	NA	0.758111	0	0.218126	0.166778	0.232457	0.589135	0.159071	0.216903	0.249788	0.045376	0.0824886	NA	0.195479	0.326099	0.274708	0.399873	0.411086	0.165001
ERCC2	0.690454	0.620646	0.551267	0.554692	0.555136	0.587803	0.720996	0.558398	0.603266	0.547326	0.56097	0.534153	0.636065	0.626705	0.595108	0.631383	0.564931	0.580467	0.653537	0.598044	0.56514	0.583074	0.613994	0.655649	0.67943	0.531652	0.691549	0.547594	0.62266	0.602776	0.704623	0.801638
ESR1	0.24551	0.276008	0.98515	0.463814	0.194135	0.136369	0.289272	0.253347	0.174492	0.289721	0.232047	0.347429	0.29906	0.181807	0.157211	0.326537	0.355259	0.25537	0.240381	0.91398	0.243052	0.208434	0.447902	0.332374	0.267566	0.180013	0.23207	0.447181	0.276126	0.966596	0.363854	0.373178
EZH2	0.408377	0.587993	0.536587	0.770949	0.455668	0.657183	0.814056	0.651627	0.636328	0.600192	0.311028	0.354062	0.360014	0.776181	0.432162	0.482506	0.484331	0.656706	0.497976	0.648213	0.417297	0.292488	0.359293	0.575608	0.594219	0.585239	0.761858	0.314445	0.774311	0.570466	0.716779	0.358244
FAM46D	0	0	0	0	0	NA	0	0.0477849	0	0	0	0	0	NA	0	0	0	0	0	0.0862936	0	0	0.0478907	0	0.0154087	NA	0.0873855	0.00976002	0.0252468	NA	0.0154464	0
FAT1	0.614662	0.945864	0.915434	0.955275	0.966444	0.984433	0.422814	0.984924	0.900646	0.976479	0.823619	0.976362	0.989389	0.146858	0.943211	0.922754	0.940537	0.958319	0.945049	0.817576	0.973988	0.561528	0.964308	0.936543	0.911139	0.978577	0.826096	0.822195	0.710087	0.890514	0.921207	0.924485
FBXW7	0.58418	0.532081	0.537664	0.54641	0.470417	0.477903	0.645403	0.65473	0.567937	0.580855	0.49522	0.526217	0.497261	0.720287	0.618555	0.501832	0.548303	0.534279	0.526307	0.482676	0.534237	0.706706	0.474219	0.522055	0.528008	0.546497	0.602754	0.620737	0.73749	0.521972	0.536441	0.493075
FGFR1	0.908967	0.582493	0.895539	0.550237	0.910135	0.561217	0.728668	0.638892	0.912385	0.642259	0.926964	0.881186	0.875843	0.490075	0.837391	0.443558	0.75217	0.783695	0.960896	0.935403	0.908237	0.964858	0.827752	0.980249	0.842727	0.651017	0.976148	0.721036	0.788438	0.949951	0.973011	0.735939
FGFR2	0.481746	0.598419	0.672165	0.668019	0.970788	0.405609	0.224537	0.719441	0.668708	0.713219	0.650152	0.663341	0.637622	0.0677667	0.806916	0.714953	0.513414	0.861491	0.586616	0.834736	0.647566	0.306084	0.596148	0.517448	0.153623	0.666224	0.816664	0.787346	0.594746	0.820596	0.670161	0.369866
FGFR3	0.206404	0.937958	0.482344	0.91312	0.972446	0.598123	0.185826	0.829596	0.772712	0.938426	0.170494	0.607505	0.635892	0.270458	0.861962	0.82104	0.544076	0.878353	0.299835	0.404853	0.681136	0.194262	0.593946	0.28527	0.225279	0.559592	0.955603	0.336204	0.440713	0.415366	0.593152	0.42569
FLNA	0.978025	0.994329	0.995862	0.995887	0.997828	0.986824	0.986309	0.997986	0.99501	0.998021	0.958965	0.995635	0.991754	0.998052	0.975935	0.939125	0.996675	0.996995	0.998176	0.995847	0.997999	0.976207	0.998362	0.999079	0.997915	0.994991	0.997615	0.995235	0.991376	0.991073	0.99381	0.991148
FLT3	0.0674622	0.10409	0.267075	0.139658	0.145487	0.0957906	0.23805	0.156906	0.0717931	0.179125	0.0342737	0.214274	0.169483	0.977289	0.13607	0.117435	0.174163	0.148303	0.244371	0.129249	0.225767	0.0703422	0.136161	0.149718	0.147657	0.127874	0.207188	0.103341	0.299728	0.0753326	0.0702058	0.0275804
FOXA1	0.0871337	0.845154	0.982373	0.663792	0.63917	0.561742	0.0288564	0.618972	0	0.333145	0.0228491	0.0687036	0.0416931	NA	0.0295193	0.73818	0.834799	0.642014	0.185772	0.145754	0.392675	0.0483351	0.988762	0.115283	0.105254	NA	0.186534	0.110231	0.0319415	0.432875	0.361457	0
FOXA2	0.00295369	0.00458295	0	0.0425544	0.613503	0.744461	0	0.29471	0.00793921	0.105677	0	0.0832152	0.0130904	NA	0	0.801241	0.550389	0.219978	0.134812	0.294841	0.560027	0	0.113119	0	0	NA	0.216566	0.218567	0	0.647238	0.204149	0
FOXQ1	0	0.820005	0.205634	0.681842	0.375636	0.736124	0.0193556	0.63862	0.215946	0.542406	0.203078	0.372825	0.626146	NA	0.224009	0.33948	0.545091	0.540122	0.133045	0.612253	0.75339	0.0250029	0.308296	0.10486	0.0649366	NA	0.172548	0.73447	0.408431	0.487646	0.33798	0.175539
FUBP1	0.746869	0.830545	0.867369	0.856286	0.827131	0.835763	0.860911	0.862578	0.715663	0.857006	0.747319	0.806927	0.77954	0.914881	0.722856	0.688239	0.858133	0.850083	0.804651	0.882228	0.822699	0.785402	0.823064	0.741161	0.824828	0.848772	0.874614	0.854633	0.84676	0.844497	0.885853	0.765025
GABRA6	0	0	0	0	0	NA	0	NA	0	0	0	0	0	NA	0.00191172	0	0	0	0	NA	0	0	NA	0	0	NA	0	0.0719371	0	NA	0	0
GATA3	0.2513	0.964482	0.992008	0.423088	0.208083	0.218109	0.377198	0.317078	0.136101	0.342192	0.645372	0.310357	0.205697	0.2981	0.0956986	0.211229	0.309717	0.32404	0.448156	0.299541	0.354213	0.934612	0.372113	0.256075	0.276082	0.274817	0.374912	0.436273	0.725406	0.228014	0.260414	0.143141
GNA11	0.586543	0.552246	0.622456	0.57794	0.561996	0.677006	0.297828	0.67122	0.631394	0.603132	0.918454	0.597925	0.547835	0.297491	0.674782	0.518085	0.563183	0.604285	0.563587	0.523554	0.630558	0.647194	0.675496	0.723367	0.637606	0.688854	0.514501	0.628832	0.469477	0.460635	0.483355	0.699747
GNA13	0.854265	0.892587	0.908066	0.875021	0.863545	0.854244	0.901688	0.945412	0.917432	0.896246	0.739566	0.927272	0.870077	0.936191	0.925387	0.820804	0.887217	0.928158	0.84062	0.847415	0.884727	0.858336	0.793867	0.920822	0.90749	0.914308	0.907194	0.802962	0.929706	0.836895	0.862377	0.842527
GNAQ	0.823192	0.789643	0.881313	0.776489	0.736809	0.811159	0.479464	0.864918	0.888908	0.780165	0.924808	0.908565	0.861773	0.95951	0.922631	0.762352	0.854301	0.781135	0.828194	0.810416	0.874222	0.899873	0.875586	0.873546	0.826913	0.870798	0.809996	0.886152	0.803642	0.850256	0.72269	0.826629
GNAS	0.999468	0.997193	0.998413	0.996173	0.992054	0.994753	0.994158	0.997496	0.998923	0.994855	0.999475	0.996202	0.997751	0.994886	0.998932	0.991017	0.997295	0.99744	0.994813	0.998415	0.997888	0.999827	0.996386	0.998042	0.997741	0.9965	0.991923	0.999426	0.997674	0.998963	0.999665	0.999097
GPS2	0.828982	0.777039	0.707873	0.790027	0.793003	0.675548	0.825564	0.71242	0.778042	0.748389	0.70914	0.752055	0.849547	0.668412	0.768063	0.770449	0.722185	0.709293	0.786753	0.708329	0.726656	0.785862	0.717456	0.794887	0.787175	0.71076	0.815688	0.782294	0.852718	0.774809	0.808398	0.863122
GRIN2D	0.269022	0.473992	0.267188	0.390986	0.239124	0.684235	0.276053	0.540111	0.349609	0.407611	0.181686	0.208095	0.21279	0.16275	0.423278	0.206619	0.271277	0.339955	0.298467	0.298448	0.441196	0.18395	0.196307	0.3489	0.362278	0.584153	0.457148	0.226031	0.249801	0.418476	0.44393	0.284295
GTF2I	0.877304	0.894248	0.944511	0.88279	0.924141	0.875933	0.713561	0.928704	0.94176	0.906649	0.917755	0.917182	0.918747	0.914637	0.951588	0.833097	0.913144	0.923205	0.885766	0.936223	0.903957	0.915025	0.905969	0.833871	0.925447	0.911472	0.946604	0.9481	0.884943	0.947071	0.862209	0.881549
H3F3A	0.928284	0.975424	0.977725	0.982464	0.963871	0.973123	0.968783	0.965604	0.970568	0.936673	0.865237	0.923871	0.942564	0.947759	0.920214	0.951123	0.969902	0.953255	0.953087	0.981036	0.963984	0.963187	0.963065	0.953587	0.922261	0.970068	0.977395	0.95763	0.98905	0.990324	0.982769	0.912441
H3F3C	0.510161	0.575619	0.509097	0.591992	0.541817	0.492362	0.523427	0.604495	0.343371	0.836085	0.37841	0.441075	0.47033	0.478385	0.548552	0.468617	0.522658	0.618364	0.494328	0.602689	0.475378	0.431386	0.487095	0.716515	0.529051	0.588619	0.465062	0.567	0.561557	0.563152	0.615234	0.441527
HGF	0.173322	0.178162	0.258119	0.159536	0.224375	0.206273	0.184114	0.278872	0.281388	0.18738	0.231639	0.36024	0.215559	0.713225	0.203036	0.230792	0.307463	0.244574	0.351992	0.200404	0.272177	0.214656	0.282431	0.355407	0.230609	0.251343	0.234835	0.175164	0.157041	0.137131	0.251213	0.141515
HIST1H1C	0.607396	0.728632	0.729865	0.816645	0.882467	0.471024	0.67839	0.612768	0.46433	0.673301	0.630975	0.743892	0.570498	0.430772	0.358392	0.898641	0.663961	0.667501	0.637063	0.727675	0.679635	0.435822	0.926131	0.525394	0.548804	0.501297	0.834336	0.71317	0.872518	0.759028	0.715329	0.524088
HIST1H1E	0.102552	0.170543	0.125489	0.172902	0.130738	0.112232	0.220406	0.128116	0.100147	0.158883	0.067848	0.0800975	0.0748515	0.108682	0.0746697	0.115721	0.10974	0.15448	0.112524	0.103509	0.109938	0.0861274	0.200203	0.126972	0.118693	0.103916	0.141757	0.0901366	0.171848	0.164833	0.160152	0.0743105
HLA-A	0.997696	0.997479	0.995296	0.999086	0.998857	0.998251	0.998879	0.998422	0.997108	0.998417	0.995512	0.999263	0.999135	0.996225	0.986955	0.995686	0.998929	0.997162	0.998119	0.9953	0.998777	0.998156	0.990343	0.997466	0.999073	0.998733	0.993874	0.998163	0.99461	0.997984	0.994814	0.997049
HLA-B	0.995688	0.998568	0.998073	0.999486	0.999028	0.998776	0.999587	0.998912	0.997505	0.998982	0.997902	0.999603	0.998789	0.997991	0.985381	0.995981	0.999098	0.997774	0.998632	0.997431	0.999055	0.995449	0.994974	0.998445	0.99832	0.999155	0.996205	0.998507	0.995858	0.998445	0.98974	0.990004
HRAS	0.650106	0.827452	0.600351	0.804193	0.655176	0.582556	0.716452	0.66654	0.701713	0.858702	0.707916	0.610226	0.666628	0.437896	0.695924	0.652128	0.588772	0.75882	0.733854	0.588971	0.655569	0.783616	0.685492	0.718358	0.671378	0.554523	0.647368	0.603227	0.808181	0.67926	0.774271	0.759364
HUWE1	0.967864	0.975252	0.984016	0.976638	0.974275	0.97423	0.970436	0.986938	0.960928	0.976987	0.977034	0.970977	0.965112	0.988492	0.983469	0.936052	0.976835	0.978408	0.971385	0.976336	0.970431	0.982026	0.972158	0.976391	0.980478	0.980206	0.991435	0.970777	0.974413	0.972643	0.972453	0.976394
IDH1	0.968336	0.972216	0.90064	0.893928	0.941119	0.961754	0.769208	0.953902	0.943065	0.874703	0.685999	0.818434	0.80301	0.904347	0.857858	0.982092	0.95412	0.947524	0.874879	0.942507	0.930024	0.729865	0.986051	0.830589	0.855993	0.958602	0.952784	0.865369	0.672359	0.950354	0.859644	0.731182
IDH2	0.575792	0.938818	0.951199	0.964871	0.95644	0.960879	0.962823	0.920377	0.926846	0.932602	0.992422	0.936625	0.914941	0.927302	0.919202	0.968085	0.933491	0.937451	0.830417	0.957263	0.870776	0.629047	0.954877	0.924796	0.845971	0.944964	0.828265	0.724882	0.970612	0.964637	0.960074	0.793569
IL6ST	0.43177	0.408627	0.894406	0.448049	0.713085	0.459655	0.276171	0.663764	0.686061	0.594708	0.618384	0.891446	0.603483	0.500122	0.77824	0.629492	0.717506	0.576683	0.721484	0.442234	0.66763	0.556804	0.700909	0.618968	0.686497	0.631887	0.547298	0.766621	0.350618	0.40068	0.32153	0.523425
IL7R	0.253367	0.248052	0.29088	0.258297	0.219802	0.310285	0.299186	0.37749	0.150448	0.408006	0.154815	0.350434	0.228361	0.384133	0.0982851	0.176773	0.418893	0.404174	0.22328	0.221664	0.34143	0.124899	0.258485	0.204307	0.249609	0.302456	0.279124	0.205477	0.46959	0.186949	0.0963029	0.0106588
INPPL1	0.905364	0.905247	0.909993	0.870509	0.90682	0.897621	0.914552	0.905954	0.924691	0.825964	0.964735	0.903293	0.920247	0.951778	0.925836	0.848936	0.942735	0.877908	0.935872	0.963985	0.914129	0.890598	0.932174	0.945353	0.941378	0.891014	0.927251	0.890917	0.86049	0.949087	0.9613	0.95056
IRF2	0.770499	0.737282	0.731848	0.742389	0.691991	0.708372	0.790098	0.729509	0.687252	0.734932	0.696549	0.736126	0.682314	0.711824	0.639359	0.695035	0.725116	0.729048	0.698227	0.716964	0.74861	0.623805	0.703846	0.710699	0.682848	0.735381	0.544208	0.709611	0.761205	0.702989	0.564602	0.646995
IRF6	0.310314	0.872078	0.791419	0.923459	0.686446	0.703358	0.13903	0.834658	0.141488	0.952109	0.813418	0.363698	0.422063	0.0695933	0.158617	0.664303	0.621576	0.928659	0.133843	0.57897	0.710816	0.453912	0.783758	0.15968	0.182703	0.597731	0.407112	0.661787	0.75973	0.628808	0.435231	0.156931
JAK1	0.872991	0.933948	0.960324	0.941052	0.96753	0.943505	0.968252	0.965549	0.932573	0.948943	0.926207	0.979706	0.976184	0.965964	0.952376	0.929078	0.949667	0.936672	0.950522	0.929992	0.967708	0.9084	0.909697	0.966486	0.950414	0.966749	0.923185	0.954932	0.953251	0.904337	0.912954	0.92045
JAK2	0.431297	0.454457	0.555858	0.538013	0.405419	0.475863	0.636138	0.613584	0.46348	0.517585	0.552693	0.569922	0.448475	0.842547	0.511836	0.383097	0.501184	0.496772	0.540671	0.423052	0.551801	0.51158	0.460665	0.612173	0.488154	0.632128	0.457635	0.421116	0.462442	0.422508	0.360843	0.390281
JAK3	0.677162	0.503896	0.407414	0.504998	0.513977	0.427705	0.955624	0.530913	0.380742	0.502262	0.325251	0.604217	0.542183	0.949342	0.29255	0.379374	0.604611	0.542181	0.565639	0.519073	0.568197	0.32907	0.353137	0.502937	0.543648	0.537867	0.660433	0.523367	0.74288	0.4452	0.598729	0.366795
KANSL1	0.678166	0.769879	0.803832	0.783629	0.819356	0.74382	0.682049	0.831447	0.73812	0.743413	0.707216	0.770421	0.789401	0.93406	0.817543	0.692967	0.805264	0.804285	0.757852	0.785824	0.787628	0.752564	0.768171	0.762352	0.773794	0.774727	0.911151	0.808818	0.83547	0.803202	0.732895	0.760809
KDM5C	0.937559	0.933375	0.94111	0.951448	0.939633	0.934935	0.918447	0.931643	0.891573	0.924686	0.909594	0.893657	0.885301	0.951961	0.918864	0.856442	0.9287	0.929549	0.907427	0.93032	0.921465	0.932826	0.910996	0.942934	0.936512	0.916601	0.95712	0.925307	0.949166	0.960894	0.949757	0.908587
KDM6A	0.58802	0.621104	0.734626	0.76518	0.723432	0.604478	0.524431	0.697725	0.560054	0.630216	0.613138	0.607959	0.504181	0.796091	0.585662	0.585047	0.650321	0.657429	0.658724	0.664335	0.616663	0.565272	0.672164	0.642981	0.589353	0.676604	0.729387	0.658285	0.654658	0.625641	0.644622	0.516319
KEAP1	0.916824	0.907023	0.859888	0.929914	0.877665	0.878148	0.868228	0.854904	0.906544	0.912473	0.870716	0.848648	0.843954	0.799196	0.912342	0.894444	0.845733	0.919922	0.901499	0.909553	0.864384	0.877924	0.890495	0.925429	0.861496	0.824392	0.7405	0.880181	0.884035	0.879341	0.909496	0.844032
KEL	0.0558247	0.136572	0.132064	0.160165	0.112959	0.0557952	0.358197	0.110373	0.0979358	0.0905801	0.037363	0.0784536	0.0938816	0.280687	0.13652	0.10195	0.0987487	0.124763	0.15482	0.143076	0.100378	0.0669432	0.0990004	0.137107	0.186758	0.0629413	0.294574	0.0812378	0.207875	0.075275	0.122233	0.0935806
KIF1A	0.284972	0.10833	0.177974	0.0791683	0.132567	0.10646	0.0576537	0.129095	0.963366	0.112971	0.13319	0.0325945	0.0958999	0.00706283	0.995783	0.151182	0.173374	0.279243	0.212449	0.806864	0.512172	0.997004	0.698255	0.160601	0.182587	0.0989077	0.447336	0.176197	0.28526	0.717733	0.951653	0.852162
KIT	0.426158	0.343148	0.518563	0.31119	0.272395	0.344683	0.23392	0.390334	0.382216	0.346376	0.989391	0.463806	0.350672	0.934912	0.505089	0.255319	0.702176	0.425654	0.226244	0.261613	0.485827	0.350674	0.375953	0.416907	0.547414	0.370044	0.810376	0.447813	0.300976	0.300927	0.356103	0.966157
KLF5	0.203332	0.981038	0.515899	0.984349	0.838221	0.986066	0.303316	0.985577	0.246002	0.979362	0.48636	0.41823	0.611672	0.268144	0.20641	0.367139	0.899786	0.965888	0.746395	0.909334	0.952201	0.284307	0.692438	0.324139	0.349302	0.980931	0.567084	0.868527	0.71196	0.920405	0.772375	0.384018
KMT2A	0.744506	0.782711	0.860795	0.760896	0.839707	0.811859	0.807742	0.887341	0.782012	0.783501	0.83889	0.88436	0.815466	0.973514	0.939275	0.681147	0.860557	0.839789	0.822094	0.817357	0.863773	0.914794	0.859321	0.841414	0.808666	0.874057	0.835312	0.88265	0.845512	0.822323	0.802989	0.819102
KMT2B	0.883329	0.862626	0.910219	0.860056	0.875893	0.904151	0.805795	0.925275	0.762618	0.895906	0.942353	0.891786	0.862119	0.985813	0.892943	0.78948	0.915004	0.905954	0.851166	0.878785	0.894008	0.92286	0.891907	0.822009	0.914094	0.899644	0.956849	0.890228	0.8711	0.898462	0.848993	0.916235
KMT2C	0.882207	0.807115	0.915944	0.815674	0.824101	0.843692	0.743125	0.882225	0.867812	0.828622	0.908137	0.868205	0.849432	0.966695	0.939949	0.751359	0.888344	0.847969	0.843812	0.867035	0.859382	0.874237	0.891625	0.850109	0.843364	0.847625	0.921396	0.902974	0.826166	0.872257	0.772988	0.774118
KMT2D	0.868443	0.866292	0.797143	0.845433	0.863374	0.841301	0.847752	0.891151	0.753034	0.816239	0.795582	0.736183	0.75284	0.904043	0.765364	0.775296	0.834912	0.869783	0.785612	0.859001	0.836205	0.772727	0.803468	0.81101	0.8312	0.829642	0.926167	0.774142	0.838874	0.843863	0.883622	0.846923
KRAS	0.703509	0.776982	0.803662	0.788542	0.758761	0.806961	0.758232	0.88462	0.711126	0.79905	0.81674	0.755116	0.753244	0.818619	0.766995	0.642317	0.839871	0.852977	0.725703	0.801344	0.810749	0.661943	0.702378	0.725671	0.68447	0.849013	0.91462	0.668504	0.679508	0.792375	0.803937	0.564495
KRT222	0.369329	0.275779	0.291334	0.245502	0.273881	0.210879	0.253275	0.260694	0.250936	0.252742	0.218641	0.258092	0.363186	0.224671	0.29508	0.329374	0.237459	0.269449	0.242547	0.25746	0.251223	0.506683	0.264472	0.264079	0.271853	0.198057	0.222367	0.298197	0.29604	0.223176	0.236157	0.270926
LATS1	0.367852	0.410231	0.535113	0.420232	0.424113	0.467701	0.333589	0.632361	0.390269	0.544103	0.432851	0.520719	0.4009	0.709571	0.495811	0.364539	0.476553	0.552087	0.399818	0.429828	0.446032	0.413008	0.520077	0.440861	0.461739	0.545411	0.461701	0.460156	0.33547	0.417439	0.403	0.390461
LATS2	0.643017	0.531909	0.56708	0.513223	0.618762	0.489622	0.419332	0.666431	0.480322	0.597026	0.580263	0.759367	0.617381	0.760716	0.332303	0.54273	0.614418	0.53478	0.776264	0.529402	0.702145	0.402927	0.658835	0.69233	0.698083	0.648422	0.537594	0.682512	0.351299	0.492254	0.576758	0.765627
LEMD2	0.788634	0.843148	0.750269	0.796767	0.818956	0.765858	0.75835	0.766899	0.753431	0.795827	0.677489	0.748087	0.776945	0.639552	0.739837	0.781028	0.760061	0.788815	0.81172	0.791617	0.789518	0.780793	0.755916	0.817459	0.788681	0.725726	0.861332	0.769032	0.822421	0.779877	0.837004	0.845116
LZTR1	0.772625	0.801787	0.735816	0.733821	0.86749	0.70295	0.774932	0.734462	0.790688	0.735384	0.731522	0.793492	0.838187	0.800597	0.80804	0.792199	0.747886	0.783139	0.774269	0.679309	0.795965	0.780332	0.779692	0.87487	0.851185	0.678414	0.761533	0.706798	0.806649	0.7774	0.821391	0.823016
MACF1	0.91393	0.942599	0.975968	0.944651	0.972389	0.917444	0.879264	0.978557	0.973687	0.979249	0.970914	0.968993	0.957846	0.99586	0.986449	0.899468	0.974467	0.961881	0.969903	0.955951	0.976767	0.946538	0.962557	0.980709	0.968488	0.956309	0.96059	0.98513	0.951322	0.944076	0.94262	0.899735
MAP2K1	0.799917	0.822525	0.772034	0.861884	0.803178	0.78673	0.821079	0.852672	0.861631	0.860624	0.898811	0.847401	0.754051	0.777034	0.854653	0.776064	0.844324	0.875626	0.80773	0.792382	0.834482	0.878269	0.856836	0.857768	0.804206	0.808098	0.79021	0.755081	0.763191	0.763866	0.832265	0.673672
MAP2K4	0.676099	0.658398	0.706512	0.65014	0.659864	0.588911	0.648472	0.750517	0.70211	0.74788	0.580905	0.698146	0.720893	0.645458	0.725443	0.616785	0.659227	0.672231	0.675882	0.623074	0.612606	0.701694	0.738239	0.672636	0.624573	0.648663	0.717136	0.739982	0.660275	0.659909	0.654715	0.627243
MAP3K1	0.571007	0.576936	0.867483	0.684869	0.833591	0.577017	0.674259	0.788233	0.615459	0.683987	0.692702	0.745536	0.816389	0.9382	0.561203	0.577955	0.680814	0.668058	0.606624	0.741447	0.69781	0.529785	0.580787	0.492457	0.785785	0.718303	0.680327	0.922781	0.575513	0.780568	0.637428	0.529809
MAP3K4	0.548677	0.646941	0.651873	0.714857	0.596924	0.598414	0.636669	0.774137	0.581207	0.754439	0.590697	0.609999	0.565884	0.75688	0.64307	0.566962	0.557942	0.702671	0.552528	0.588589	0.631558	0.646388	0.702547	0.715133	0.514395	0.639792	0.765273	0.613963	0.703279	0.640385	0.634807	0.527279
MAPK1	0.906191	0.911434	0.940486	0.930028	0.932201	0.924557	0.874307	0.958964	0.967449	0.948095	0.953544	0.969333	0.926878	0.950986	0.979758	0.903842	0.937493	0.956761	0.882688	0.903541	0.929357	0.90598	0.935336	0.949038	0.952963	0.939895	0.954627	0.960328	0.926869	0.914588	0.91998	0.928279
MAX	0.80423	0.798751	0.837726	0.865368	0.740753	0.790928	0.883099	0.763742	0.794998	0.849825	0.792376	0.819285	0.800934	0.901607	0.809952	0.721217	0.818228	0.824318	0.831728	0.834572	0.838595	0.819104	0.819224	0.864678	0.856919	0.774063	0.798612	0.850901	0.921253	0.8066	0.784308	0.908828
MECOM	0.347472	0.855465	0.42147	0.754555	0.498142	0.839902	0.279358	0.765919	0.40592	0.446002	0.937456	0.636585	0.354535	0.0820141	0.333652	0.374173	0.770826	0.705732	0.305649	0.925456	0.768508	0.368418	0.433557	0.504607	0.317616	0.899584	0.323088	0.471064	0.342959	0.957093	0.803602	0.216608
MED12	0.912157	0.781794	0.817321	0.749986	0.800663	0.790345	0.741355	0.869054	0.743677	0.729899	0.736885	0.771668	0.729024	0.931442	0.818049	0.686879	0.785763	0.799388	0.772388	0.844737	0.757781	0.736721	0.80183	0.779684	0.880959	0.813168	0.625142	0.77529	0.836548	0.811438	0.814197	0.910334
MEN1	0.761519	0.819833	0.769654	0.759068	0.725319	0.755072	0.839962	0.739088	0.768402	0.773776	0.713045	0.659146	0.749034	0.728994	0.720495	0.769976	0.75713	0.780412	0.766802	0.829544	0.705091	0.654165	0.777884	0.765749	0.777501	0.666526	0.806744	0.736594	0.860036	0.846513	0.856912	0.823437
MET	0.391836	0.86022	0.511648	0.862455	0.890013	0.948927	0.40511	0.919397	0.369457	0.904105	0.982222	0.978176	0.991465	0.0913906	0.246612	0.932742	0.954853	0.918308	0.952004	0.580009	0.934638	0.324865	0.509516	0.504492	0.840236	0.900911	0.431561	0.989436	0.634234	0.801014	0.780962	0.980489
MGA	0.680175	0.697582	0.766876	0.804592	0.68273	0.670184	0.673669	0.801894	0.627481	0.724641	0.68868	0.685222	0.610057	0.934547	0.683385	0.574704	0.719085	0.737896	0.591689	0.727347	0.688306	0.64247	0.749195	0.729702	0.720095	0.715769	0.854936	0.708118	0.735561	0.738928	0.698768	0.677827
MGMT	0.562618	0.598304	0.544352	0.574856	0.58492	0.531891	0.627523	0.440187	0.368946	0.486317	0.473595	0.535627	0.657171	0.392353	0.311667	0.843617	0.506369	0.473289	0.605028	0.618975	0.568975	0.509506	0.607161	0.508119	0.42455	0.483254	0.502358	0.545528	0.762453	0.646144	0.590476	0.708961
MLH1	0.677812	0.693744	0.718699	0.677615	0.604185	0.612698	0.780774	0.665288	0.756833	0.631347	0.683784	0.598039	0.668185	0.763151	0.676919	0.682329	0.653478	0.644574	0.716354	0.670674	0.628946	0.694838	0.711696	0.72878	0.734866	0.610766	0.733832	0.700367	0.770169	0.569199	0.684994	0.644165
MSH2	0.595995	0.744558	0.745621	0.803564	0.620248	0.715543	0.791632	0.785022	0.695531	0.690207	0.46252	0.595204	0.531111	0.830005	0.634242	0.587707	0.713279	0.75793	0.63142	0.843863	0.556692	0.612571	0.605297	0.644075	0.739906	0.716191	0.954085	0.697267	0.782991	0.740137	0.83416	0.621522
MSH3	0.558188	0.525206	0.602959	0.546067	0.534614	0.55597	0.555116	0.585991	0.506521	0.537261	0.572977	0.582393	0.527824	0.587433	0.500084	0.589953	0.504791	0.506511	0.545517	0.505301	0.514562	0.549545	0.578867	0.495105	0.588716	0.508841	0.511303	0.572167	0.526041	0.54668	0.508894	0.550825
MSH6	0.836543	0.846357	0.872131	0.915405	0.782885	0.770581	0.910598	0.865462	0.788477	0.847563	0.57187	0.754322	0.644023	0.917012	0.733258	0.796572	0.832262	0.910072	0.829847	0.901902	0.722988	0.69599	0.75072	0.842451	0.850374	0.78927	0.979455	0.756861	0.876773	0.782756	0.9134	0.724979
MTOR	0.740784	0.83805	0.861248	0.859028	0.747556	0.789879	0.790039	0.892185	0.830271	0.871084	0.817615	0.765433	0.808777	0.914211	0.860725	0.848227	0.84021	0.855927	0.788406	0.856323	0.793908	0.750605	0.896538	0.81959	0.906274	0.848229	0.948447	0.800149	0.838818	0.872775	0.808733	0.847284
MUC6	0.0960539	0.0761916	0.163861	0.109842	0.608701	0.122901	0.100555	0.272777	0.118975	0.0725433	0.120249	0.130151	0.100744	0.403556	0.145122	0.118558	0.147221	0.0981636	0.0907484	0.271013	0.909349	0.118159	0.136104	0.0811931	0.0479059	0.886609	0.0980105	0.0533356	0.0872007	0.241375	0.139185	0.0228231
MYC	0.574492	0.860506	0.860908	0.910893	0.837249	0.975921	0.869232	0.946555	0.702223	0.962456	0.469748	0.878408	0.79782	0.944715	0.785775	0.78617	0.799628	0.938008	0.893405	0.9342	0.827534	0.548393	0.899588	0.848267	0.931124	0.915032	0.660162	0.510162	0.867639	0.706445	0.828361	0.964049
MYCN	0.134156	0.263119	0.209998	0.237619	0.185503	0.248309	0.163283	0.253293	0.371498	0.218874	0.168687	0.184287	0.0956116	0.421152	0.528479	0.191312	0.187521	0.206233	0.257995	0.475571	0.189473	0.558302	0.0754504	0.167051	0.193014	0.225877	0.883992	0.232748	0.425791	0.381501	0.508671	0.196315
MYD88	0.561023	0.895795	0.83869	0.826983	0.737609	0.865905	0.882745	0.840699	0.771578	0.864413	0.461763	0.782269	0.790381	0.899172	0.533933	0.80526	0.852102	0.813912	0.845636	0.810143	0.878112	0.691497	0.745694	0.78147	0.828825	0.857583	0.76175	0.699966	0.798536	0.799689	0.741594	0.677948
MYH9	0.993088	0.997308	0.998526	0.997372	0.998228	0.997376	0.991797	0.999347	0.982137	0.998756	0.998718	0.997506	0.996252	0.997565	0.971943	0.99279	0.998253	0.998609	0.995953	0.995683	0.998833	0.987844	0.995708	0.998848	0.997451	0.998371	0.992411	0.996096	0.995121	0.996084	0.989572	0.995062
NCOR1	0.673854	0.824015	0.9109	0.818301	0.894872	0.885961	0.755104	0.93899	0.831859	0.869219	0.824027	0.900006	0.899314	0.975341	0.894349	0.763416	0.87352	0.851252	0.814855	0.841076	0.85588	0.781023	0.889083	0.883163	0.869432	0.942128	0.867729	0.894821	0.817883	0.833324	0.75191	0.837167
NF1	0.789816	0.863657	0.894859	0.824642	0.861716	0.852087	0.683819	0.921737	0.848645	0.841626	0.854395	0.888045	0.886281	0.86398	0.945797	0.781501	0.888682	0.886477	0.869749	0.766095	0.86683	0.846008	0.843226	0.829494	0.860279	0.885704	0.815309	0.91681	0.809883	0.841444	0.795015	0.837529
NF2	0.736531	0.734361	0.724593	0.726509	0.755559	0.658291	0.783607	0.756558	0.757004	0.778582	0.881441	0.759311	0.897526	0.761081	0.836435	0.685106	0.712321	0.787702	0.644417	0.732266	0.69781	0.699216	0.755972	0.822239	0.802062	0.704061	0.888112	0.792858	0.799387	0.749698	0.798026	0.845237
NFE2L2	0.87246	0.938016	0.915661	0.962358	0.914709	0.915229	0.805736	0.969958	0.934728	0.969072	0.936932	0.939346	0.942218	0.844922	0.913748	0.89143	0.929377	0.977963	0.936898	0.924637	0.924967	0.872739	0.885695	0.922262	0.928112	0.937421	0.837589	0.948731	0.911097	0.913149	0.890537	0.868662
NIPBL	0.845404	0.8695	0.907272	0.879534	0.86669	0.814715	0.803493	0.923914	0.750992	0.882506	0.835218	0.836234	0.796148	0.95056	0.853247	0.772931	0.87679	0.894825	0.823177	0.826921	0.855102	0.799631	0.835037	0.86629	0.832069	0.895842	0.901935	0.853542	0.896857	0.842596	0.859254	0.705468
NOTCH1	0.552162	0.853804	0.751573	0.916833	0.787515	0.929104	0.819603	0.915424	0.94193	0.900599	0.703602	0.857321	0.683063	0.931564	0.971437	0.671927	0.769981	0.875682	0.72194	0.744508	0.786461	0.636191	0.72412	0.84556	0.856861	0.874842	0.755028	0.701286	0.954102	0.842827	0.859812	0.757076
NOTCH2	0.855624	0.890353	0.972567	0.933512	0.969759	0.842584	0.790216	0.941276	0.949246	0.937917	0.529086	0.938439	0.949888	0.974001	0.953331	0.861643	0.952429	0.928603	0.965456	0.966117	0.944364	0.436629	0.957983	0.970747	0.962116	0.912498	0.884751	0.962166	0.866731	0.900248	0.939832	0.879983
NPM1	0.989485	0.987511	0.990875	0.989776	0.987595	0.992479	0.992801	0.991727	0.957979	0.981115	0.974878	0.992177	0.977971	0.996103	0.965645	0.977778	0.986698	0.987646	0.988485	0.992349	0.98177	0.981795	0.988197	0.977715	0.990152	0.99125	0.993495	0.988747	0.992795	0.992513	0.993587	0.989703
NRAS	0.638292	0.855007	0.830358	0.866796	0.857657	0.880597	0.850997	0.899967	0.893274	0.884372	0.676265	0.884417	0.783403	0.866719	0.774642	0.828132	0.859881	0.892766	0.810409	0.901519	0.811472	0.573338	0.710284	0.795462	0.873371	0.866755	0.872879	0.714491	0.820776	0.85544	0.876931	0.665543
NSD1	0.819943	0.824072	0.915491	0.896042	0.862745	0.851446	0.850584	0.914989	0.812521	0.88505	0.817207	0.874327	0.808489	0.956588	0.847624	0.765839	0.851708	0.869338	0.85242	0.894579	0.853435	0.759246	0.844581	0.851088	0.869895	0.883954	0.953488	0.873694	0.894474	0.892933	0.901467	0.835842
NUP133	0.7028	0.771139	0.87111	0.820243	0.781513	0.777635	0.776407	0.831174	0.81547	0.791417	0.681627	0.7376	0.692463	0.816427	0.845094	0.734397	0.786383	0.821592	0.759961	0.83184	0.743497	0.748646	0.732479	0.749914	0.827492	0.775753	0.891202	0.764095	0.818563	0.781893	0.838398	0.774359
NUP93	0.73021	0.813359	0.719776	0.837951	0.709712	0.781367	0.908356	0.803799	0.772088	0.813468	0.687281	0.62264	0.706245	0.810582	0.706888	0.595449	0.738248	0.836171	0.74497	0.789594	0.696643	0.704171	0.765573	0.751526	0.882118	0.73701	0.914132	0.764898	0.876943	0.792893	0.846317	0.836866
PAX5	0	0.0858731	0.0860965	0.137659	0	0.0907766	0.835123	0.201099	0	0.184496	0.0173117	0.0711411	0.00346001	0.329761	0.051729	0.0414303	0.175121	0.161881	0.0581428	0.0396765	0.0966541	0.127204	0.128706	0	0.106528	0.16372	0.206592	0.0196349	0.0959378	0.0154351	0.00741649	0
PBRM1	0.654123	0.801157	0.848722	0.787285	0.646659	0.786672	0.746135	0.828018	0.73035	0.757661	0.705351	0.676436	0.65498	0.930407	0.788361	0.698818	0.784072	0.752755	0.711281	0.768609	0.753224	0.689768	0.821427	0.810549	0.847072	0.81365	0.800672	0.817832	0.837853	0.809365	0.771539	0.697278
PCBP1	0.984227	0.98648	0.984413	0.988633	0.98468	0.982684	0.986545	0.986775	0.976863	0.98626	0.971439	0.987983	0.985353	0.983134	0.970143	0.983038	0.985346	0.98837	0.98136	0.987922	0.981547	0.984503	0.978088	0.98307	0.985982	0.985879	0.987369	0.981915	0.990923	0.986638	0.987286	0.984584
PDGFRA	0.39284	0.547949	0.759168	0.451362	0.668324	0.683885	0.523663	0.716883	0.90955	0.603246	0.268711	0.36914	0.283951	0.184425	0.974079	0.376418	0.755721	0.746299	0.763723	0.611378	0.894175	0.287533	0.553058	0.907578	0.485547	0.817814	0.626281	0.349868	0.322251	0.545182	0.849217	0.211369
PDS5B	0.62051	0.663841	0.775322	0.718227	0.648431	0.72458	0.733093	0.798683	0.667234	0.67234	0.626603	0.688396	0.56104	0.844191	0.727523	0.597281	0.63499	0.644519	0.655418	0.661056	0.708982	0.754868	0.742475	0.7202	0.704628	0.776598	0.712799	0.68699	0.80126	0.651731	0.744995	0.564916
PGR	0.477198	0.184063	0.69495	0.234763	0.212199	0.160273	0.134958	0.242843	0.0971419	0.17087	0.554675	0.295902	0.137016	0	0.226314	0.143203	0.242588	0.205008	0.247392	0.314351	0.34004	0.213331	0.397526	0.247322	0.120431	0.198479	0.165826	0.312263	0.112277	0.866383	0.203591	0.065398
PHF6	0.784676	0.667908	0.709233	0.739761	0.599554	0.740322	0.821964	0.7952	0.696042	0.664367	0.703777	0.601383	0.579494	0.806259	0.765814	0.54013	0.664638	0.735448	0.624808	0.782708	0.595709	0.661827	0.65268	0.611597	0.692869	0.708587	0.657939	0.663911	0.724782	0.74319	0.748006	0.459292
PIK3CA	0.451914	0.549668	0.605849	0.601188	0.527525	0.45983	0.525552	0.734679	0.505331	0.660183	0.573269	0.586985	0.473444	0.68266	0.581782	0.463239	0.52418	0.722538	0.514336	0.603017	0.543575	0.391865	0.490936	0.549292	0.553264	0.554644	0.47753	0.51642	0.48003	0.469274	0.535382	0.395219
PIK3CB	0.575555	0.686011	0.785694	0.76478	0.77431	0.767782	0.579488	0.83395	0.627991	0.729108	0.688331	0.835213	0.788997	0.866293	0.727579	0.681738	0.737515	0.78069	0.677706	0.751612	0.737383	0.514691	0.796804	0.555511	0.755083	0.79784	0.699897	0.865943	0.635595	0.663595	0.547538	0.780682
PIK3CG	0.157786	0.239001	0.312985	0.239161	0.242497	0.260961	0.56267	0.301785	0.290972	0.289551	0.258102	0.398787	0.253792	0.787384	0.233905	0.216608	0.359655	0.315526	0.303027	0.285386	0.320643	0.181818	0.214266	0.291719	0.298558	0.301128	0.340055	0.266161	0.400261	0.19484	0.17755	0.154101
PIK3R1	0.85586	0.714539	0.918041	0.688924	0.750357	0.789354	0.67662	0.799227	0.943632	0.724528	0.65394	0.894337	0.837207	0.950195	0.979814	0.891194	0.732274	0.779466	0.7733	0.768554	0.828313	0.877175	0.820354	0.903144	0.807739	0.821978	0.619992	0.851935	0.920458	0.92029	0.863046	0.591955
PIK3R2	0.941281	0.891842	0.907442	0.888159	0.858572	0.907183	0.739644	0.872156	0.927243	0.89732	0.866111	0.816734	0.891875	0.701656	0.928198	0.853369	0.848664	0.903395	0.909936	0.925402	0.84432	0.951838	0.864517	0.907405	0.90946	0.849556	0.944273	0.862441	0.957222	0.947302	0.953605	0.950801
PIM1	0.655482	0.948843	0.599161	0.899412	0.646487	0.707614	0.953676	0.82029	0.640354	0.891609	0.900851	0.692251	0.699787	0.923831	0.502671	0.71779	0.782494	0.837396	0.936556	0.775822	0.84293	0.5405	0.688033	0.829034	0.595319	0.742683	0.958367	0.557584	0.813344	0.655877	0.750014	0.401421
PLCB4	0.232987	0.278013	0.476336	0.240761	0.297891	0.903335	0.218518	0.539621	0.272088	0.241604	0.669737	0.539879	0.43896	0.162445	0.411077	0.193972	0.308195	0.445353	0.297669	0.449667	0.526289	0.894746	0.659231	0.360762	0.39883	0.578299	0.401258	0.712998	0.361852	0.647584	0.541683	0.678128
PLCG1	0.896207	0.871448	0.85626	0.838236	0.804836	0.857043	0.885696	0.85953	0.951457	0.83682	0.784449	0.859192	0.866559	0.604786	0.934833	0.74935	0.841393	0.854313	0.864618	0.824024	0.834371	0.834197	0.826848	0.92923	0.938945	0.839479	0.960102	0.864795	0.959946	0.897368	0.957453	0.900036
PLXNB2	0.980033	0.9886	0.980899	0.989947	0.994455	0.979069	0.95403	0.989659	0.957242	0.985525	0.97377	0.989513	0.993426	0.979664	0.950914	0.97831	0.986642	0.987145	0.980505	0.984151	0.987606	0.969467	0.990117	0.977312	0.980073	0.986241	0.957662	0.994431	0.956088	0.991188	0.981542	0.979525
PMS1	0.422436	0.497537	0.496514	0.520934	0.471503	0.494053	0.539832	0.570589	0.506805	0.447925	0.370774	0.447877	0.438844	0.688931	0.5377	0.44143	0.475876	0.487646	0.488229	0.576456	0.441363	0.47759	0.486418	0.506392	0.496727	0.489349	0.62769	0.46917	0.498241	0.526522	0.558579	0.405757
PMS2	0.698015	0.676501	0.697047	0.615697	0.688904	0.587453	0.752803	0.684663	0.73483	0.638415	0.777221	0.681367	0.802549	0.678702	0.754062	0.591785	0.654379	0.654424	0.690874	0.644879	0.576312	0.684468	0.676964	0.644881	0.72415	0.594653	0.730308	0.596969	0.75417	0.675978	0.685998	0.729495
POLE	0.679584	0.810094	0.76631	0.891244	0.785114	0.816523	0.836068	0.86138	0.59856	0.778865	0.551702	0.568732	0.629952	0.949586	0.55395	0.749232	0.708376	0.804508	0.694066	0.740682	0.616774	0.450858	0.699328	0.75573	0.777617	0.780641	0.953759	0.52773	0.890503	0.800495	0.821335	0.706371
POLQ	0.307361	0.47382	0.350904	0.592734	0.302064	0.441115	0.562788	0.619734	0.282693	0.491349	0.198997	0.213197	0.198085	0.686434	0.192747	0.282683	0.309153	0.514969	0.322921	0.418516	0.269453	0.148692	0.185237	0.371934	0.398193	0.437089	0.485987	0.163509	0.414388	0.412659	0.458652	0.182705
POLRMT	0.833176	0.774977	0.650683	0.710002	0.784028	0.774662	0.848342	0.739197	0.651979	0.674714	0.80042	0.667819	0.768756	0.73423	0.745235	0.862707	0.648179	0.714524	0.739611	0.662422	0.724878	0.776242	0.716666	0.728377	0.80716	0.715708	0.908224	0.716098	0.822308	0.7664	0.734177	0.855052
PPM1D	0.441576	0.45755	0.518506	0.529502	0.424341	0.479478	0.448129	0.534451	0.525689	0.466188	0.41315	0.574571	0.539012	0.575621	0.509587	0.465189	0.482471	0.479243	0.514792	0.529566	0.437417	0.478339	0.460722	0.535587	0.524532	0.50178	0.606332	0.484556	0.525757	0.465357	0.501701	0.570818
PPP2R1A	0.995156	0.985736	0.981296	0.980008	0.985423	0.981402	0.983949	0.974039	0.984802	0.979815	0.984903	0.977269	0.985987	0.932599	0.983244	0.96448	0.972269	0.97813	0.977883	0.980271	0.978602	0.988305	0.982775	0.982782	0.980247	0.974594	0.987207	0.983925	0.984001	0.989172	0.990074	0.986511
PPP6C	0.874882	0.82854	0.896219	0.859656	0.777225	0.83413	0.862622	0.859094	0.865204	0.858758	0.874155	0.86452	0.797013	0.808147	0.866236	0.785697	0.839364	0.848024	0.833324	0.827522	0.826034	0.875504	0.849495	0.838535	0.815038	0.830608	0.81764	0.857389	0.885056	0.800265	0.776223	0.855353
PRKAR1A	0.97832	0.963909	0.979312	0.962929	0.97056	0.948344	0.960286	0.974257	0.971589	0.959516	0.974178	0.982371	0.978087	0.968522	0.977059	0.963298	0.982866	0.970618	0.964145	0.964313	0.969375	0.99084	0.964534	0.975584	0.988588	0.96693	0.943026	0.989207	0.969874	0.956056	0.971449	0.978442
PSIP1	0.789638	0.749656	0.775378	0.884789	0.731778	0.773029	0.898678	0.825514	0.923613	0.672057	0.772499	0.838501	0.729139	0.933268	0.963565	0.69013	0.75279	0.764051	0.826369	0.906274	0.719542	0.950398	0.748913	0.917886	0.775474	0.821133	0.934732	0.842634	0.975888	0.857398	0.905258	0.623269
PTCH1	0.411803	0.414585	0.351528	0.392129	0.495398	0.718692	0.459814	0.55769	0.555745	0.412699	0.645022	0.476844	0.432443	0.279226	0.84307	0.38818	0.439578	0.492766	0.486861	0.532408	0.589595	0.552771	0.65347	0.428711	0.492788	0.57148	0.782783	0.520553	0.386475	0.579278	0.529025	0.548537
PTEN	0.822188	0.831691	0.891005	0.859256	0.853084	0.817631	0.874602	0.884184	0.747023	0.864639	0.768361	0.904994	0.823078	0.956831	0.818218	0.859397	0.851313	0.824986	0.877102	0.878457	0.912683	0.894515	0.846106	0.841529	0.801773	0.880695	0.82138	0.86979	0.934245	0.856995	0.842246	0.909912
PTMA	0.981037	0.996391	0.996259	0.998344	0.995427	0.998542	0.995869	0.997224	0.99053	0.993328	0.981056	0.993594	0.993195	0.996834	0.976722	0.986879	0.99628	0.996439	0.994585	0.998033	0.995665	0.986865	0.991924	0.991996	0.992238	0.997405	0.997127	0.9969	0.998809	0.999482	0.996375	0.990425
PTPDC1	0.469341	0.405305	0.410021	0.428457	0.337678	0.405026	0.349286	0.483999	0.382046	0.416996	0.463686	0.401224	0.393864	0.368242	0.384144	0.320745	0.412355	0.419477	0.393205	0.405673	0.414851	0.549084	0.399898	0.476679	0.443144	0.391467	0.425218	0.369158	0.359185	0.366757	0.411866	0.419366
PTPN11	0.938209	0.907997	0.940203	0.907808	0.934145	0.933535	0.873835	0.96027	0.964047	0.926552	0.948997	0.934017	0.93253	0.926206	0.984819	0.90526	0.922218	0.935504	0.910734	0.889933	0.900678	0.947747	0.910487	0.923068	0.933268	0.948223	0.93419	0.928006	0.845853	0.913609	0.898623	0.88191
PTPRC	0.32396	0.4772	0.677719	0.588222	0.538272	0.531192	0.974743	0.622564	0.627765	0.628237	0.48024	0.846664	0.565596	0.99105	0.48018	0.467317	0.82285	0.730607	0.723821	0.577768	0.701756	0.359719	0.493477	0.611137	0.603371	0.77008	0.763105	0.500115	0.966867	0.452284	0.357107	0.271047
PTPRD	0.248169	0.213394	0.356119	0.166105	0.416795	0.617771	0.179098	0.30799	0.703187	0.344227	0.614246	0.505414	0.871518	0.124878	0.914422	0.356147	0.325893	0.368948	0.355013	0.306318	0.366607	0.393882	0.391088	0.667281	0.195331	0.216402	0.407817	0.405787	0.394134	0.269827	0.730162	0.121462
RAC1	0.977079	0.985335	0.979822	0.984863	0.97902	0.983034	0.963177	0.988135	0.989055	0.982529	0.957974	0.977042	0.984257	0.916525	0.984369	0.960461	0.982302	0.98197	0.977598	0.975352	0.981992	0.963533	0.968544	0.979615	0.979725	0.986	0.980485	0.971007	0.966754	0.98157	0.976635	0.971215
RAD21	0.972767	0.966774	0.984867	0.976295	0.955925	0.974114	0.960876	0.984761	0.966599	0.972803	0.934833	0.935491	0.92584	0.971505	0.974136	0.937589	0.967873	0.97852	0.968933	0.98437	0.946032	0.941237	0.945841	0.965104	0.965475	0.980568	0.981352	0.950913	0.979803	0.964753	0.977081	0.929242
RAF1	0.872342	0.924095	0.902964	0.8937	0.827531	0.862873	0.884102	0.894253	0.921175	0.869954	0.926848	0.846267	0.882533	0.923283	0.919764	0.927364	0.898151	0.879132	0.898763	0.907094	0.880169	0.763913	0.918111	0.923529	0.899786	0.876169	0.949748	0.907337	0.915466	0.902263	0.918474	0.845056
RARA	0.63457	0.726341	0.920535	0.63586	0.813525	0.706856	0.667709	0.649396	0.741012	0.684609	0.638202	0.835383	0.838994	0.671578	0.713579	0.847045	0.831022	0.680746	0.899618	0.729315	0.826923	0.883397	0.669227	0.853046	0.842843	0.713898	0.710685	0.788897	0.68138	0.849047	0.878492	0.830423
RASA1	0.71426	0.700103	0.782407	0.669675	0.713886	0.734725	0.587395	0.748231	0.662527	0.700611	0.725111	0.72785	0.694712	0.77131	0.7079	0.576714	0.731654	0.660323	0.726957	0.646737	0.773455	0.743807	0.677133	0.696706	0.723339	0.674431	0.658373	0.882191	0.684103	0.606865	0.633357	0.625135
RB1	0.783908	0.721185	0.793346	0.855429	0.735323	0.832323	0.816063	0.895613	0.886639	0.859663	0.672709	0.905277	0.823828	0.859717	0.821423	0.604078	0.745237	0.796605	0.753235	0.740299	0.787795	0.754119	0.726266	0.688932	0.824422	0.861264	0.556947	0.791652	0.839782	0.830559	0.704177	0.672046
RBM10	0.874646	0.877062	0.82605	0.889758	0.857029	0.853953	0.916204	0.819854	0.85182	0.834163	0.847575	0.77677	0.802837	0.839929	0.873601	0.838298	0.814282	0.835671	0.842786	0.886654	0.821032	0.882878	0.877393	0.900438	0.874008	0.816788	0.89581	0.865082	0.931975	0.90186	0.926839	0.891666
RET	0.22962	0.183604	0.649379	0.197864	0.209284	0.215368	0.209489	0.243823	0.27912	0.291982	0.257694	0.184343	0.14088	0.270032	0.423784	0.133038	0.225905	0.23695	0.302058	0.33326	0.23805	0.990782	0.467103	0.256421	0.157273	0.192565	0.410799	0.19566	0.149552	0.229857	0.353204	0.178851
RFC1	0.808306	0.764723	0.837216	0.817959	0.809238	0.752565	0.84126	0.837814	0.793524	0.801821	0.84163	0.811292	0.750937	0.841878	0.836042	0.852955	0.798388	0.799944	0.795873	0.79189	0.765729	0.743173	0.81753	0.837499	0.838614	0.78221	0.82962	0.812091	0.842789	0.758164	0.826856	0.812176
RHEB	0.911508	0.840857	0.795556	0.840864	0.756817	0.836987	0.653665	0.810058	0.855506	0.670474	0.86069	0.754832	0.821983	0.702265	0.868653	0.821868	0.875944	0.85576	0.875905	0.904525	0.802801	0.888006	0.76162	0.774502	0.86306	0.797115	0.845558	0.82386	0.819585	0.847377	0.85602	0.743165
RHOA	0.986767	0.990032	0.992802	0.989261	0.983193	0.991371	0.991856	0.987918	0.994669	0.987278	0.986885	0.986849	0.991581	0.990258	0.989036	0.980142	0.992053	0.986422	0.990937	0.991529	0.991607	0.98191	0.984695	0.993551	0.992701	0.991431	0.989971	0.991733	0.990412	0.989	0.986561	0.98073
RHOB	0.992261	0.958983	0.988891	0.930771	0.980792	0.95295	0.652779	0.945249	0.99104	0.955784	0.886803	0.993878	0.984488	0.789637	0.991735	0.985993	0.978356	0.937674	0.977085	0.883266	0.977712	0.975861	0.979556	0.985028	0.9251	0.950576	0.760286	0.95918	0.884999	0.954616	0.963865	0.802722
RIT1	0.559546	0.700676	0.70946	0.694351	0.659521	0.524137	0.659507	0.737618	0.735511	0.702929	0.504838	0.867184	0.756069	0.774172	0.622435	0.550414	0.78441	0.830384	0.628	0.685102	0.657125	0.563026	0.581352	0.699758	0.693275	0.604852	0.635496	0.622976	0.617894	0.660197	0.699158	0.613634
RNF111	0.581463	0.608616	0.672221	0.608728	0.649974	0.580749	0.556355	0.728203	0.644777	0.667194	0.708615	0.70047	0.649098	0.774903	0.663705	0.558215	0.658945	0.681859	0.661688	0.671986	0.646954	0.613665	0.623426	0.607451	0.681226	0.645284	0.632894	0.660524	0.568705	0.563036	0.527854	0.581597
RNF43	0.569353	0.47657	0.619793	0.591363	0.585148	0.976679	0.193202	0.702569	0.13905	0.636323	0.516204	0.295505	0.478115	0.389126	0.191116	0.637411	0.70257	0.693767	0.262783	0.660728	0.614662	0.178707	0.758965	0.136934	0.55981	0.68125	0.536076	0.411356	0.599455	0.654898	0.482016	0.410876
RPL22	0.957349	0.982871	0.983279	0.98115	0.976448	0.982859	0.987313	0.987156	0.961778	0.968393	0.954243	0.982314	0.971455	0.988432	0.975373	0.962411	0.975989	0.974124	0.982557	0.989398	0.977935	0.975112	0.986785	0.982495	0.979088	0.987207	0.990025	0.984614	0.99149	0.986984	0.989907	0.991449
RPL5	0.99362	0.995302	0.995352	0.994973	0.997199	0.996852	0.997167	0.995428	0.990927	0.991688	0.99079	0.995862	0.99406	0.998721	0.992353	0.990426	0.995265	0.994769	0.994528	0.99836	0.994553	0.992223	0.997685	0.994933	0.994323	0.995474	0.99832	0.997531	0.998185	0.996487	0.99816	0.995182
RPS6KA3	0.796432	0.801501	0.663379	0.81476	0.85983	0.919018	0.791337	0.893055	0.739367	0.832014	0.855386	0.869962	0.828499	0.949464	0.659826	0.913298	0.925037	0.856483	0.850881	0.731883	0.882225	0.799747	0.875247	0.839572	0.8977	0.899342	0.77205	0.892181	0.826279	0.653746	0.71834	0.848308
RQCD1	0.392899	0.424553	0.444936	0.441309	0.382324	0.464319	0.477871	0.478557	0.490189	0.501018	0.37124	0.375262	0.330546	0.521006	0.43115	0.393676	0.4349	0.510629	0.40643	0.5	0.396787	0.418481	0.402835	0.424047	0.48462	0.436365	0.481813	0.367379	0.397481	0.415596	0.425305	0.425388
RRAS2	0.464969	0.57728	0.453608	0.562746	0.641857	0.520931	0.699988	0.641722	0.452592	0.66759	0.487701	0.589026	0.659708	0.291525	0.470396	0.649645	0.603371	0.649416	0.743658	0.635425	0.538462	0.382244	0.586152	0.499136	0.424144	0.536117	0.734103	0.600356	0.56394	0.600933	0.571907	0.592677
RUNX1	0.475543	0.88428	0.95613	0.888445	0.799634	0.8441	0.801605	0.895777	0.700862	0.892062	0.634006	0.797801	0.579667	0.988371	0.403317	0.572813	0.942171	0.913133	0.906743	0.789758	0.944976	0.39924	0.659344	0.890245	0.741296	0.892644	0.696373	0.781835	0.931465	0.787537	0.803323	0.386969
RXRA	0.868266	0.947869	0.89928	0.931285	0.84388	0.839785	0.671368	0.904485	0.834978	0.95307	0.850198	0.881696	0.731907	0.810765	0.895811	0.962825	0.870026	0.902393	0.867012	0.775768	0.871276	0.833679	0.872932	0.896407	0.817413	0.850824	0.750257	0.901883	0.880688	0.822554	0.858473	0.937071
SCAF4	0.679879	0.764035	0.750949	0.767979	0.66438	0.758804	0.842854	0.775825	0.678632	0.748106	0.633364	0.663795	0.651404	0.858439	0.702952	0.7	0.715252	0.739844	0.697942	0.740026	0.700756	0.682855	0.705766	0.715479	0.767943	0.717639	0.911693	0.655816	0.804947	0.753268	0.793175	0.801578
SETBP1	0.290879	0.375516	0.570084	0.404924	0.449323	0.30632	0.448542	0.48438	0.547352	0.525896	0.71561	0.643274	0.53411	0.354299	0.679674	0.444208	0.431857	0.513856	0.371772	0.464586	0.485716	0.513308	0.62913	0.649142	0.466373	0.375777	0.4179	0.492364	0.503291	0.417843	0.578877	0.288269
SETD2	0.799563	0.866808	0.895596	0.849203	0.81747	0.835063	0.85678	0.899423	0.807474	0.828791	0.873455	0.788277	0.844588	0.950377	0.873039	0.820863	0.837955	0.816138	0.809953	0.851568	0.862995	0.795368	0.890665	0.87084	0.850316	0.872548	0.921993	0.886554	0.893453	0.887231	0.852172	0.713778
SF1	0.935019	0.969409	0.966219	0.967841	0.964271	0.96531	0.976632	0.970665	0.967336	0.969185	0.953427	0.957599	0.944813	0.984048	0.972842	0.939184	0.963589	0.96867	0.963917	0.9718	0.957648	0.96843	0.969391	0.967753	0.970341	0.96349	0.978425	0.965266	0.979462	0.972009	0.970222	0.975069
SF3B1	0.963552	0.976111	0.983506	0.977323	0.979935	0.972831	0.96896	0.989278	0.9683	0.971333	0.947074	0.975228	0.974338	0.994398	0.97228	0.95461	0.978413	0.979021	0.973152	0.97885	0.978768	0.968545	0.971988	0.967811	0.97625	0.983646	0.983954	0.977093	0.983207	0.978402	0.976858	0.937974
SIN3A	0.780836	0.83931	0.905572	0.864968	0.856	0.792561	0.848814	0.875857	0.809459	0.857854	0.856144	0.831302	0.770947	0.889735	0.84009	0.759515	0.850468	0.888759	0.872599	0.896054	0.833815	0.83028	0.852375	0.88178	0.862133	0.836642	0.929257	0.875876	0.917735	0.837355	0.855462	0.843551
SMAD2	0.879017	0.848934	0.889645	0.881819	0.852227	0.784165	0.860144	0.880429	0.838154	0.858589	0.883656	0.853863	0.798801	0.900633	0.849143	0.781265	0.861402	0.891263	0.849	0.891136	0.834426	0.911856	0.831084	0.87631	0.881307	0.845634	0.840028	0.906533	0.877624	0.858204	0.866615	0.873901
SMAD4	0.719282	0.78506	0.843791	0.813103	0.855142	0.746094	0.769621	0.816153	0.867755	0.774737	0.870599	0.862026	0.821175	0.893266	0.86185	0.818794	0.828655	0.841959	0.845123	0.866652	0.797299	0.844049	0.912746	0.892318	0.824654	0.803693	0.765707	0.874842	0.86327	0.837067	0.839402	0.796339
SMARCA1	0.910681	0.766613	0.750043	0.569658	0.703824	0.390625	0.362504	0.688473	0.831235	0.617381	0.740033	0.777734	0.794822	0.171456	0.871577	0.885461	0.855935	0.712298	0.836402	0.720024	0.790129	0.931098	0.879087	0.819417	0.807218	0.607145	0.532878	0.890458	0.701123	0.78817	0.919534	0.711911
SMARCA4	0.939331	0.965972	0.951312	0.957845	0.957926	0.954466	0.940635	0.957385	0.944823	0.955162	0.927431	0.891729	0.943602	0.953665	0.959235	0.880378	0.947807	0.955871	0.953657	0.959832	0.93108	0.947287	0.954651	0.94662	0.964664	0.937964	0.979888	0.952693	0.973675	0.977826	0.979312	0.971817
SMARCB1	0.833117	0.89906	0.84039	0.900725	0.877551	0.867829	0.950785	0.851529	0.88783	0.88522	0.876545	0.83561	0.862753	0.813687	0.903627	0.808983	0.846297	0.913856	0.798324	0.894305	0.854102	0.838806	0.855537	0.888633	0.882871	0.842074	0.944327	0.880124	0.941337	0.916604	0.949534	0.904011
SMC1A	0.867852	0.90983	0.942017	0.963615	0.889613	0.940532	0.928007	0.95597	0.878473	0.926665	0.87806	0.886118	0.839859	0.968887	0.902277	0.868558	0.914948	0.934558	0.869863	0.913379	0.879669	0.85534	0.860846	0.947656	0.931993	0.940861	0.951808	0.846883	0.93277	0.911133	0.904087	0.852764
SMC3	0.778887	0.816968	0.8689	0.87862	0.794089	0.825676	0.832232	0.937466	0.689917	0.841683	0.661401	0.790885	0.688772	0.934121	0.859601	0.742967	0.798839	0.84118	0.792738	0.836212	0.801912	0.830395	0.754786	0.798111	0.815501	0.907006	0.931588	0.795958	0.887155	0.763175	0.841298	0.726183
SOS1	0.709594	0.807115	0.800884	0.77112	0.770251	0.760786	0.743892	0.869217	0.732959	0.779995	0.749301	0.834533	0.74073	0.910801	0.818161	0.730378	0.803686	0.830885	0.756028	0.848781	0.768064	0.754926	0.784323	0.789819	0.774663	0.824452	0.789776	0.771386	0.730455	0.80159	0.781186	0.957184
SOX17	0.289284	0.258708	0.275747	0.219798	0.260847	0.224813	0.262009	0.25732	0.226097	0.230408	0.28678	0.367326	0.211925	NA	0.250267	0.302778	0.241123	0.211853	0.276293	0.927533	0.279735	0.343415	0.286214	0.341472	0.23478	NA	0.803003	0.307441	0.261262	0.969821	0.480176	0.191136
SOX9	0.318112	0.606611	0.858471	0.773176	0.950952	0.971549	0.153783	0.920703	0.969151	0.78384	0.562485	0.766226	0.928032	0	0.957998	0.637766	0.540243	0.69872	0.370575	0.783146	0.918575	0.433057	0.911052	0.433203	0.459538	0.951361	0.367865	0.799346	0.408034	0.872487	0.817599	0.570396
SPOP	0.76146	0.758249	0.833362	0.790769	0.770651	0.767957	0.800779	0.740067	0.842804	0.747201	0.675449	0.785103	0.785652	0.787323	0.850942	0.786879	0.815692	0.777407	0.811891	0.789267	0.765785	0.792545	0.875699	0.900207	0.734809	0.767184	0.617119	0.812378	0.857029	0.763635	0.816595	0.712574
SPTA1	0.000354442	0.018561	0.094315	0.00719712	0.0206368	NA	0.0787797	0.0411451	0.00901667	0.0461947	0.0482047	0.0933054	0.0264114	0.4835	0	0.0248818	0.0359599	0.0309961	0.143875	0.035523	0.0464651	0.01567	0	0.117759	0.16712	0.018285	0.0724779	0.0272706	0.175593	NA	0.000836447	0.0781645
SPTAN1	0.968809	0.974736	0.9843	0.979323	0.985251	0.982043	0.978225	0.988462	0.989963	0.976026	0.986186	0.976985	0.983796	0.961946	0.997245	0.970035	0.973171	0.964775	0.991906	0.982676	0.983493	0.98312	0.968431	0.987504	0.984997	0.987448	0.983466	0.989034	0.98349	0.975868	0.976133	0.987053
SRSF2	0.936791	0.966945	0.949555	0.975667	0.950666	0.965485	0.975274	0.964461	0.959964	0.958329	0.875379	0.920243	0.920996	0.980821	0.919089	0.917021	0.952598	0.968114	0.948983	0.971472	0.94303	0.947517	0.928277	0.947714	0.947518	0.960956	0.978642	0.919336	0.976001	0.963255	0.969944	0.916115
STAG2	0.869802	0.887202	0.931701	0.910379	0.883096	0.91791	0.859672	0.958147	0.914654	0.906875	0.901784	0.921376	0.829479	0.959571	0.93905	0.82695	0.913313	0.920145	0.860856	0.917313	0.880336	0.867266	0.908737	0.907463	0.899148	0.927343	0.925245	0.9268	0.954329	0.897022	0.859979	0.797663
STK11	0.907195	0.845555	0.748172	0.802136	0.792717	0.814016	0.848991	0.754817	0.783486	0.822176	0.8481	0.724165	0.770717	0.749269	0.788867	0.817139	0.712885	0.755481	0.823291	0.700787	0.79502	0.844337	0.79686	0.85057	0.787928	0.720838	0.860411	0.808991	0.875808	0.814663	0.816205	0.878417
TAF1	0.766068	0.714253	0.794706	0.743531	0.725719	0.728253	0.709548	0.838685	0.651866	0.687663	0.695442	0.714529	0.639409	0.919873	0.759404	0.595922	0.72675	0.753979	0.679188	0.73784	0.720153	0.6866	0.719828	0.730335	0.742339	0.780762	0.825825	0.776438	0.692613	0.694984	0.705571	0.664519
TBL1XR1	0.848062	0.950447	0.958114	0.958874	0.918996	0.93371	0.935855	0.976325	0.899342	0.947925	0.842446	0.951873	0.943371	0.937409	0.906775	0.869858	0.938395	0.977741	0.941287	0.971855	0.924411	0.886047	0.958773	0.910457	0.895209	0.935852	0.923836	0.952807	0.953761	0.943558	0.939107	0.791882
TBX3	0.992202	0.933834	0.878649	0.501342	0.334305	0.638759	0.30786	0.55388	0.291312	0.507407	0.410352	0.392268	0.278531	0	0.343042	0.698641	0.393868	0.534335	0.422961	0.376762	0.517563	0.57593	0.973626	0.609467	0.548109	0.528152	0.535263	0.962338	0.235845	0.47463	0.597558	0.319102
TCEB1	0.800035	0.751146	0.704245	0.733992	0.662208	0.675315	0.758527	0.697507	0.708744	0.754099	0.709897	0.623888	0.635603	0.528373	0.632218	0.76909	0.712828	0.759043	0.726273	0.745327	0.650511	0.756481	0.62896	0.691063	0.709494	0.704303	0.799967	0.604547	0.734653	0.679088	0.810015	0.716789
TCF12	0.750118	0.765525	0.86788	0.774262	0.853999	0.848531	0.708545	0.900403	0.966825	0.794527	0.818547	0.863613	0.783576	0.870129	0.988698	0.702423	0.808533	0.839455	0.849399	0.812165	0.839262	0.714887	0.831197	0.862432	0.870359	0.884195	0.784247	0.803077	0.942131	0.862063	0.876317	0.818319
TCF7L2	0.556593	0.597273	0.603809	0.58925	0.652947	0.773612	0.352709	0.735496	0.543439	0.574579	0.56266	0.647979	0.551987	0.548283	0.661119	0.654078	0.660692	0.597385	0.684262	0.732211	0.757337	0.522641	0.619473	0.663077	0.561258	0.811538	0.482572	0.622058	0.627766	0.645914	0.694585	0.5934
TET2	0.556179	0.636973	0.668254	0.683155	0.546847	0.540462	0.531512	0.721237	0.597539	0.697275	0.68699	0.651154	0.542241	0.931259	0.697835	0.42565	0.619716	0.683417	0.511429	0.505192	0.615273	0.624438	0.607217	0.530116	0.511557	0.593929	0.588659	0.569354	0.571485	0.633934	0.576423	0.464712
TGFBR2	0.843868	0.847445	0.874681	0.761181	0.90602	0.937558	0.823321	0.905682	0.81598	0.862886	0.942877	0.977439	0.923072	0.867937	0.707787	0.881265	0.951527	0.837785	0.951491	0.836758	0.971321	0.846296	0.835489	0.957791	0.918322	0.938869	0.75557	0.906361	0.777488	0.755399	0.770144	0.669397
TGIF1	0.700733	0.905477	0.84209	0.86851	0.854456	0.87774	0.666824	0.865897	0.746229	0.853896	0.642982	0.765206	0.903985	0.662141	0.460051	0.73552	0.868673	0.889983	0.843413	0.873757	0.841207	0.354995	0.816005	0.790683	0.805654	0.858488	0.851358	0.85515	0.764439	0.925013	0.842023	0.848428
THRAP3	0.898807	0.939734	0.959304	0.947792	0.938261	0.927414	0.949487	0.947643	0.90938	0.942893	0.889193	0.929766	0.908483	0.963894	0.920382	0.900296	0.943524	0.938954	0.93553	0.954804	0.929024	0.894285	0.964195	0.947138	0.95893	0.938929	0.965794	0.955047	0.96091	0.946899	0.942341	0.948814
TLR4	0.420959	0.424668	0.514595	0.3582	0.378952	0.575268	0.665054	0.426962	0.663434	0.392062	0.634064	0.741568	0.464506	0.798953	0.732921	0.430083	0.531564	0.468447	0.47774	0.443327	0.535738	0.559396	0.437002	0.587815	0.471181	0.472392	0.44186	0.437191	0.364689	0.400276	0.335694	0.517102
TNFAIP3	0.759275	0.733559	0.644392	0.794254	0.798205	0.739214	0.850525	0.865789	0.512759	0.894493	0.608009	0.849498	0.60256	0.812591	0.387293	0.728132	0.758201	0.837952	0.713333	0.709531	0.809916	0.523332	0.627661	0.713924	0.67468	0.85547	0.642598	0.502985	0.820322	0.689224	0.503541	0.383897
TP53	0.703982	0.859819	0.862438	0.895356	0.90076	0.905317	0.920512	0.816534	0.859022	0.800464	0.625495	0.77694	0.810911	0.884985	0.778971	0.711407	0.829613	0.843517	0.901841	0.918078	0.751501	0.589181	0.821314	0.756536	0.854718	0.847082	0.883667	0.769491	0.929196	0.939584	0.903976	0.882392
TRAF3	0.364839	0.463107	0.439721	0.498315	0.408678	0.461404	0.728372	0.544846	0.379721	0.573618	0.446025	0.424296	0.400323	0.568863	0.428901	0.408333	0.472664	0.546967	0.46919	0.503334	0.468764	0.349695	0.403456	0.463146	0.48798	0.459598	0.483276	0.382133	0.488426	0.433162	0.445603	0.465013
TSC1	0.738008	0.667736	0.706286	0.69338	0.639227	0.632812	0.665172	0.763198	0.722411	0.688058	0.809571	0.752508	0.717663	0.85369	0.841439	0.615485	0.673938	0.67813	0.681297	0.655591	0.685916	0.804471	0.71932	0.69423	0.69507	0.682035	0.763105	0.725686	0.73993	0.641133	0.699994	0.778574
TSC2	0.862772	0.827395	0.870714	0.875307	0.892929	0.870278	0.847988	0.861489	0.852898	0.849994	0.856668	0.83391	0.881898	0.888395	0.906326	0.846395	0.884117	0.829661	0.849798	0.913542	0.872666	0.933575	0.892133	0.889151	0.892023	0.820771	0.903616	0.896257	0.954669	0.93106	0.908772	0.925027
TXNIP	0.983637	0.986022	0.988777	0.981036	0.964557	0.981926	0.940871	0.975727	0.971816	0.964039	0.989508	0.996259	0.995156	0.992937	0.980714	0.959397	0.992729	0.976516	0.989283	0.984261	0.996443	0.975573	0.990286	0.990038	0.973006	0.985457	0.976094	0.992938	0.990809	0.975926	0.949925	0.948272
U2AF1	0.831581	0.921116	0.840957	0.928714	0.864517	0.871618	0.948483	0.889082	0.86872	0.873855	0.753556	0.829998	0.839686	0.964077	0.858814	0.842021	0.850073	0.873623	0.888218	0.896765	0.865607	0.880516	0.830575	0.89491	0.826392	0.871402	0.969643	0.881559	0.965108	0.902609	0.934534	0.861436
UNCX	0	0	0	0	0	NA	0	NA	0	0	0	0	0	NA	0	0	0	0	0	NA	0	0	NA	0	0	NA	0	0	0	NA	0	0
USP9X	0.956167	0.936641	0.962308	0.949163	0.949294	0.939074	0.917385	0.96691	0.92815	0.939331	0.955293	0.951363	0.92757	0.949099	0.949508	0.93227	0.944651	0.941792	0.947557	0.944693	0.940307	0.939221	0.917603	0.960152	0.950067	0.957637	0.956795	0.94477	0.912913	0.943501	0.959906	0.907564
VHL	0.599067	0.745016	0.737403	0.673159	0.592751	0.689074	0.76673	0.780995	0.729386	0.628802	0.655456	0.511025	0.593795	0.826473	0.728592	0.613593	0.672359	0.665109	0.697885	0.756258	0.652234	0.584053	0.725024	0.663941	0.667439	0.788727	0.746192	0.67126	0.716498	0.719	0.681704	0.532217
WHSC1	0.765123	0.897285	0.878309	0.93277	0.840393	0.902111	0.904992	0.933221	0.894012	0.878491	0.804616	0.746216	0.752436	0.961824	0.896261	0.73091	0.881411	0.899889	0.817591	0.896437	0.814918	0.804298	0.767719	0.899459	0.862075	0.898135	0.915975	0.817488	0.950017	0.916201	0.928735	0.689992
WT1	0.00425331	0.0929766	0.176387	0.165534	0.0538501	0.173682	0.0932373	0.12251	0.0638539	0.0411625	0	0.200612	0.0727178	0.433512	0.00674726	0.0435579	0.128509	0.21458	0.854814	0.969232	0.220542	0.00161309	0.17366	0.204941	0.107397	0.0712691	0.280154	0.04237	0.198287	0.263664	0.338649	0
XPO1	0.943526	0.962248	0.962421	0.971897	0.940262	0.958431	0.969196	0.983564	0.95106	0.955728	0.870133	0.932997	0.925956	0.984352	0.946416	0.91578	0.955698	0.974847	0.949895	0.974806	0.943586	0.911568	0.922799	0.955488	0.956439	0.970611	0.984117	0.93346	0.962272	0.969648	0.978977	0.866855
ZBTB20	0.153237	0.135025	0.176217	0.135432	0.221174	0.107917	0.161631	0.171601	0.181921	0.143503	0.238342	0.236438	0.21527	0.22181	0.255103	0.182742	0.145869	0.134836	0.150886	0.14712	0.171187	0.163152	0.2041	0.187781	0.19423	0.131676	0.0963842	0.195258	0.120561	0.133042	0.11872	0.134349
ZBTB7B	0.852434	0.867037	0.905912	0.888216	0.862231	0.852903	0.739349	0.858224	0.58115	0.887595	0.722721	0.77626	0.726313	0.74178	0.537419	0.883097	0.871322	0.813689	0.752608	0.83337	0.85538	0.720071	0.92054	0.752044	0.751781	0.813288	0.640863	0.811058	0.678657	0.865115	0.717393	0.792123
ZC3H12A	0.410444	0.724278	0.460749	0.792883	0.668267	0.721082	0.686003	0.815337	0.304412	0.828282	0.369667	0.383028	0.439017	0.515709	0.25634	0.504905	0.575865	0.665832	0.54147	0.510766	0.665963	0.301936	0.558649	0.357365	0.337137	0.677086	0.408684	0.371397	0.378588	0.572021	0.352534	0.314465
ZCCHC12	0.232573	0.110793	0.0923312	0.1083	0.159207	0.110599	0.0917621	0.151083	0.299251	0.0980437	0.0297855	0.0908112	0.0750245	0.0460302	0.279393	0.0588061	0.136456	0.126544	0.114006	0.198492	0.133893	0.52483	0.126391	0.148739	0.102416	0.0942611	0.116333	0.97583	0.145864	0.225307	0.302515	0.0905095
ZFHX3	0.759865	0.792106	0.71167	0.5708	0.707369	0.621152	0.484244	0.781811	0.55807	0.645708	0.831488	0.740774	0.626838	0.604299	0.644925	0.631087	0.749183	0.709572	0.620418	0.71833	0.69492	0.776472	0.88513	0.793505	0.629786	0.746364	0.500623	0.874727	0.542097	0.828659	0.727932	0.547212
ZFP36L1	0.949965	0.983788	0.981069	0.987948	0.967873	0.967992	0.957453	0.975944	0.964557	0.984394	0.959431	0.981577	0.984084	0.699403	0.957267	0.964066	0.987431	0.984196	0.985578	0.986337	0.981381	0.779698	0.963687	0.98641	0.955222	0.974111	0.914837	0.994948	0.968626	0.987848	0.981989	0.938576
ZFP36L2	0.869388	0.970497	0.950009	0.945279	0.972618	0.984142	0.868701	0.963372	0.971702	0.951431	0.865994	0.947509	0.962863	0.99038	0.923137	0.92234	0.943355	0.928325	0.952631	0.974533	0.981103	0.848773	0.953465	0.954912	0.913051	0.982077	0.964547	0.97227	0.983036	0.973277	0.956059	0.839516
ZMYM2	0.727316	0.841831	0.877288	0.788999	0.797462	0.833547	0.678626	0.907696	0.777986	0.776603	0.663908	0.785613	0.753071	0.957136	0.840146	0.648582	0.818341	0.821647	0.790287	0.819106	0.847488	0.88622	0.875078	0.736094	0.772056	0.845513	0.827885	0.812837	0.80455	0.87888	0.872693	0.680537
ZMYM3	0.875532	0.73396	0.775435	0.690295	0.781284	0.699977	0.754337	0.748394	0.8153	0.658939	0.732047	0.728644	0.759529	0.895153	0.842676	0.729137	0.792526	0.750529	0.799806	0.910865	0.702646	0.752679	0.79285	0.754578	0.827261	0.703156	0.911313	0.826386	0.828605	0.825261	0.870295	0.82964
ZNF133	0.579395	0.568	0.485405	0.570229	0.51169	0.437908	0.460758	0.56433	0.518657	0.537035	0.458265	0.465847	0.495012	0.475158	0.554006	0.450059	0.46342	0.53044	0.478652	0.60881	0.493886	0.571322	0.491613	0.558448	0.501883	0.451029	0.564699	0.510736	0.531261	0.562748	0.592483	0.52752
ZNF750	0.0522212	0.677246	0.359349	0.738447	0.0755731	0.0778918	0.0619025	0.536737	0.0459907	0.858363	0.141175	0.11649	0.0483248	0.251218	0.0634805	0.0547281	0.428306	0.668002	0.0765548	0.271669	0.113606	0.0993778	0.367482	0.102787	0.0875282	0.0903385	0.147612	0.530601	0.706627	0.269136	0.234651	0.0696134
