# Supplementary material for: Identification of new driver and passenger mutations within APOBEC-induced hotspot mutations in bladder cancer
Source: Genome Med. 2020 Sep 28;12:85. doi: 10.1186/s13073-020-00781-y (PMC7646471; doi:10.1186/s13073-020-00781-y)
Supplement: Supplementary file 5 — Additional file 5: Table S4. List of 25 genes identified as the gene set to establish aryl hydrocarbon receptor (AhR) regulon. [file 13073_2020_781_MOESM5_ESM.xlsx]

## Sheet: AhR regulon in BCa
Table S4: List of 25 genes identified as the gene set to establish aryl hydrocarbon receptor (AhR) regulon.
Gene Symbol	Gene Name	Gene Ontology Biological Process
ACER2	alkaline ceramidase 2	negative regulation of cell-matrix adhesion; ceramide metabolic process; activation of cysteine-type endopeptidase activity involved in apoptotic process; positive regulation of cell proliferation; positive regulation of cell death; sphingolipid biosynthetic process; response to retinoic acid; negative regulation of cell adhesion mediated by integrin; cellular response to drug; sphingosine biosyn…
ACOXL	acyl-CoA oxidase like	fatty acid beta-oxidation using acyl-CoA oxidase; fatty acid beta-oxidation using acyl-CoA oxidase; lipid homeostasis
ACP6	acid phosphatase 6, lysophosphatidic	hematopoietic progenitor cell differentiation; phospholipid metabolic process; phosphatidic acid biosynthetic process; dephosphorylation; lysobisphosphatidic acid metabolic process
ACSM6	acyl-CoA synthetase medium chain family member 6	fatty acid biosynthetic process; acyl-CoA metabolic process
CYB5A	cytochrome b5 type A	L-ascorbic acid metabolic process; electron transport chain; response to cadmium ion; proton transmembrane transport
CYP1A1	cytochrome P450 family 1 subfamily A member 1	response to hypoxia; lipid hydroxylation; porphyrin-containing compound metabolic process; aging; steroid metabolic process; cell proliferation; amine metabolic process; response to wounding; response to virus; response to nematode; response to herbicide; ethylene metabolic process; coumarin metabolic process; flavonoid metabolic process; response to iron(III) ion; insecticide metabolic process; …
DHRS2	dehydrogenase/reductase 2	C21-steroid hormone metabolic process; negative regulation of cell proliferation; response to toxic substance; cellular response to oxidative stress; myeloid dendritic cell differentiation; negative regulation of apoptotic process; oxidation-reduction process
DTX4	deltex E3 ubiquitin ligase 4	Notch signaling pathway; protein ubiquitination; regulation of type I interferon production
INPP4A	inositol polyphosphate-4-phosphatase type I A	phosphatidylinositol biosynthetic process; signal transduction; dephosphorylation; phosphatidylinositol-3-phosphate biosynthetic process; inositol phosphate metabolic process
KAT2B	lysine acetyltransferase 2B	chromatin remodeling; chromatin remodeling; transcription initiation from RNA polymerase II promoter; protein acetylation; cell cycle arrest; Notch signaling pathway; positive regulation of transcription of Notch receptor target; heart development; negative regulation of cell proliferation; regulation of protein ADP-ribosylation; viral process; N-terminal peptidyl-lysine acetylation; internal pep…
MYCL	MYCL proto-oncogene, bHLH transcription factor	regulation of transcription by RNA polymerase II; regulation of inner ear auditory receptor cell differentiation
MYLIP	myosin regulatory light chain interacting protein	protein polyubiquitination; ubiquitin-dependent protein catabolic process; nervous system development; negative regulation of neuron projection development; negative regulation of low-density lipoprotein particle clearance; protein ubiquitination; protein destabilization; low-density lipoprotein particle receptor catabolic process; regulation of low-density lipoprotein particle receptor catabolic…
PIK3C2B	phosphatidylinositol-4-phosphate 3-kinase catalytic subunit type 2 beta	cellular response to starvation; phosphatidylinositol 3-kinase signaling; cell migration; phosphatidylinositol-3-phosphate biosynthetic process; protein kinase B signaling; phosphatidylinositol phosphorylation; phosphatidylinositol-mediated signaling; autophagosome organization
PLEKHG6	pleckstrin homology and RhoGEF domain containing G6	regulation of Rho protein signal transduction; positive regulation of GTPase activity
PLPP1	phospholipid phosphatase 1	protein dephosphorylation; lipid metabolic process; phospholipid metabolic process; protein kinase C-activating G protein-coupled receptor signaling pathway; negative regulation of cell proliferation; germ cell migration; regulation of lipid metabolic process; sphingolipid biosynthetic process; intracellular steroid hormone receptor signaling pathway; androgen receptor signaling pathway; phosphol…
PPARG	peroxisome proliferator activated receptor gamma	negative regulation of transcription by RNA polymerase II; placenta development; negative regulation of acute inflammatory response; regulation of transcription by RNA polymerase II; transcription initiation from RNA polymerase II promoter; lipid metabolic process; fatty acid metabolic process; activation of cysteine-type endopeptidase activity involved in apoptotic process; signal transduction; …
RAB15	RAB15, member RAS oncogene family	intracellular protein transport; vesicle docking involved in exocytosis; protein secretion; regulation of exocytosis; Rab protein signal transduction; protein localization to plasma membrane; positive regulation of regulated secretory pathway; positive regulation of regulated secretory pathway
SCUBE2	signal peptide, CUB domain and EGF like domain containing 2	multicellular organism development
SLC19A2	solute carrier family 19 member 2	folic acid transport; thiamine transport; thiamine transport; thiamine-containing compound metabolic process;transmembrane transport; thiamine transmembrane transport
TBX3	T-box 3	negative regulation of transcription by RNA polymerase II; skeletal system development; blood vessel development; in utero embryonic development; heart looping; outflow tract morphogenesis; atrioventricular bundle cell differentiation; regulation of transcription by RNA polymerase II; cell aging; positive regulation of cell proliferation; anterior/posterior axis specification, embryo; animal orga…
TDH	L-threonine dehydrogenase (pseudogene)	NA
TMEM45B	transmembrane protein 45B	NA
UGT1A1	UDP glucuronosyltransferase family 1 member A1	liver development; bilirubin conjugation; acute-phase response; response to nutrient; steroid metabolic process; estrogen metabolic process; drug metabolic process; animal organ regeneration; response to lipopolysaccharide; heme catabolic process; retinoic acid metabolic process; response to starvation; negative regulation of catalytic activity; negative regulation of steroid metabolic process; h…
UPK2	uroplakin 2	multicellular organism development; epithelial cell differentiation
UPK3A	uroplakin 3A	cell morphogenesis; kidney development; water transport; urea transport; epithelial cell differentiation; potassium ion homeostasis; sodium ion homeostasis; urinary bladder development
